# Supplementary material for: An in silico survey of Clostridioides difficile extrachromosomal elements
Source: Microb Genom. 2019 Sep 17;5(9):e000296. doi: 10.1099/mgen.0.000296 (PMC6807378; doi:10.1099/mgen.0.000296)
Supplement: Supplementary File 1 [file mgen-5-296-s001.xls]

## Sheet: supplementary_table_1
Supplementary Table 1. Overview of Sequence Read Archive entries analysed for this study.
( * indicates high similarity to given MLST type, but not identity)
SRA identifier	Bioproject	Genome size	Contigs	N50	MLST type
SRR5945685	PRJNA398796	4179216	148	2210726	1
SRR5945686	PRJNA398796	4177823	145	2177855	1
SRR5945687	PRJNA398796	4835536	3338	2420396	1*
SRR5945688	PRJNA398796	4176359	142	2184053	1
ERR1910465	PRJEB20216	5582795	28666	2791702	11*
ERR1910466	PRJEB20216	5600544	19637	2800703	11*
ERR1910467	PRJEB20216	5480071	31075	2740074	11*
ERR1910468	PRJEB20216	6134211	34637	3067277	none predicted
ERR1910469	PRJEB20216	5637203	22005	2818611	11*
ERR1910470	PRJEB20216	5561106	19630	2780556	11*
ERR1910471	PRJEB20216	5380725	18250	2690512	11*
ERR1910472	PRJEB20216	6127844	33976	3063978	none predicted
SRR5410483	PRJNA381384	4607639	3392	2306604	11*
SRR5410484	PRJNA381384	4219413	1352	2121016	11*
SRR5410485	PRJNA381384	4274978	1902	2139461	11*
SRR5410486	PRJNA381384	4467153	2609	2235084	11
SRR5410487	PRJNA381384	Assembly failed	None	N/A	N/A
SRR5410488	PRJNA381384	4107709	1231	2064015	11
SRR5410489	PRJNA381384	4519180	2511	2261862	11
SRR5410490	PRJNA381384	4454752	3102	2228917	11*
SRR5410491	PRJNA381384	4382498	2657	2196600	11*
SRR5410492	PRJNA381384	4214864	1347	2112550	11*
SRR5410493	PRJNA381384	4123312	1312	2073566	11
SRR5410494	PRJNA381384	4291913	2193	2147179	11*
SRR5410495	PRJNA381384	4306568	2272	2154443	11*
SRR5410496	PRJNA381384	4701007	4373	2351087	11*
SRR5410497	PRJNA381384	4690082	3772	2347707	11
SRR5410498	PRJNA381384	3976621	204	2060014	11
SRR5410499	PRJNA381384	4345578	2487	2175952	11*
SRR5410500	PRJNA381384	4267096	2088	2141382	11
SRR5410501	PRJNA381384	4294101	2014	2152519	11*
SRR5410502	PRJNA381384	4275484	2112	2140286	11
SRR5410503	PRJNA381384	4193065	1465	2106336	11
SRR5410504	PRJNA381384	4139000	1426	2077547	11
SRR5410505	PRJNA381384	4232597	1594	2124080	11*
SRR5410506	PRJNA381384	4333444	1842	2174339	11*
SRR5410507	PRJNA381384	4262124	1556	2140510	11
SRR5410508	PRJNA381384	4294534	1987	2155173	11*
SRR5410509	PRJNA381384	4338157	2449	2173738	11*
SRR5410510	PRJNA381384	4325808	2102	2169634	11
SRR5410511	PRJNA381384	4240838	1929	2127643	11
SRR5410512	PRJNA381384	4332313	1757	2171656	11*
SRR5410513	PRJNA381384	4477689	2499	2243190	11
SRR5410514	PRJNA381384	4428507	2373	2217963	11
SRR5410515	PRJNA381384	4372249	2270	2186886	11
SRR5410516	PRJNA381384	4274215	2101	2140519	11
SRR5410517	PRJNA381384	4273373	1950	2136845	11
SRR5410518	PRJNA381384	4458004	2866	2230273	11*
SRR5410519	PRJNA381384	4320492	1909	2166214	11
SRR5410520	PRJNA381384	4374771	2070	2191324	11
SRR5410521	PRJNA381384	4362672	2545	2186369	11*
SRR5410522	PRJNA381384	4337645	1933	2173225	11
SRR5410523	PRJNA381384	4412319	2319	2208048	11*
SRR5410524	PRJNA381384	4211596	1576	2113470	11
SRR5410525	PRJNA381384	4291503	1319	2151679	11*
SRR5410526	PRJNA381384	4219767	1634	2110385	11
SRR5410527	PRJNA381384	4014350	718	2025379	11
SRR5410528	PRJNA381384	4210089	1567	2112745	11*
SRR5410529	PRJNA381384	4134626	1513	2078578	11
SRR5410530	PRJNA381384	10321863	47937	5160987	none predicted
SRR5410531	PRJNA381384	12320925	58958	6160476	none predicted
SRR5410532	PRJNA381384	12212940	58493	6106560	none predicted
SRR5410533	PRJNA381384	6419317	17325	3209849	11*
SRR5410534	PRJNA381384	4309935	2272	2155106	11
SRR5410535	PRJNA381384	10340682	48006	5170359	none predicted
SRR5410536	PRJNA381384	12824093	61704	6412193	none predicted
SRR5410537	PRJNA381384	4402015	1900	2204122	11*
SRR5410538	PRJNA381384	11628123	55255	5814198	none predicted
SRR5410539	PRJNA381384	12990121	62556	6495208	none predicted
SRR5410540	PRJNA381384	4316637	1743	2166791	11*
SRR5410541	PRJNA381384	12336730	58972	6168442	none predicted
SRR5410542	PRJNA381384	10239548	41725	5119795	none predicted
SRR5410543	PRJNA381384	11248355	47159	5624344	none predicted
SRR5410544	PRJNA381384	10188372	41422	5094267	none predicted
SRR5410545	PRJNA381384	13305262	64090	6652765	none predicted
SRR5410546	PRJNA381384	12427349	59139	6213836	none predicted
SRR5410547	PRJNA381384	14080438	67813	7040413	none predicted
SRR5410548	PRJNA381384	13883199	67133	6941664	none predicted
SRR5410549	PRJNA381384	Assembly failed	None	N/A	N/A
SRR5410550	PRJNA381384	11997787	57186	5998942	none predicted
SRR5410551	PRJNA381384	4309928	2388	2160587	11
SRR5410552	PRJNA381384	10886369	51249	5443289	none predicted
SRR5410553	PRJNA381384	12989281	62490	6494770	none predicted
SRR5410554	PRJNA381384	11525197	49929	5762622	none predicted
SRR5410555	PRJNA381384	12308584	58569	6154366	none predicted
SRR5410556	PRJNA381384	10654380	49709	5327277	none predicted
SRR5410557	PRJNA381384	11471633	54384	5735897	none predicted
SRR5410558	PRJNA381384	9488575	37983	4744382	11*
SRR5410559	PRJNA381384	11590606	48668	5795532	none predicted
SRR5410560	PRJNA381384	10437749	48537	5218985	none predicted
SRR5410561	PRJNA381384	11183034	52632	5591616	none predicted
SRR5410562	PRJNA381384	4687418	3726	2346432	11
SRR5410563	PRJNA381384	7468495	36783	3734298	11*
SRR5410564	PRJNA381384	10287481	47751	5143891	none predicted
SRR5410565	PRJNA381384	10211409	47053	5105808	none predicted
SRR5410566	PRJNA381384	10426527	47717	5213391	11*
SRR5410567	PRJNA381384	9685369	152944	4842743	none predicted
SRR5410568	PRJNA381384	9585886	39836	4793059	11*
SRR5410569	PRJNA381384	10686622	49797	5343439	none predicted
SRR5410570	PRJNA381384	9388526	38569	4694265	none predicted
SRR5410571	PRJNA381384	12121355	58076	6060803	none predicted
SRR5410572	PRJNA381384	11861202	56632	5930697	none predicted
SRR5410573	PRJNA381384	11258767	53244	5629561	none predicted
SRR5410574	PRJNA381384	11979325	56956	5989726	none predicted
SRR5410575	PRJNA381384	12016417	194184	6008232	none predicted
SRR5410576	PRJNA381384	4536001	3220	2269040	11*
SRR5410577	PRJNA381384	14966640	240637	7483380	none predicted
SRR5410578	PRJNA381384	4540572	2417	2270409	11*
SRR5410579	PRJNA381384	4391359	2215	2202359	11*
SRR5410580	PRJNA381384	4465048	2605	2238589	11*
SRR5410581	PRJNA381384	4485236	2987	2245920	11
SRR5410582	PRJNA381384	12016974	45474	6008701	none predicted
SRR5410473	PRJNA381384	4565134	2645	2287949	11
SRR5410474	PRJNA381384	4624745	3884	2312673	11*
SRR5410475	PRJNA381384	4329060	2153	2171833	11*
SRR5410476	PRJNA381384	4349365	2263	2179431	11*
SRR5410477	PRJNA381384	4964421	5183	2482890	11*
SRR5410478	PRJNA381384	11141814	46217	5570931	none predicted
SRR5410479	PRJNA381384	4554401	3071	2280240	11*
SRR5410480	PRJNA381384	4617638	3560	2310899	11*
SRR5410481	PRJNA381384	4534739	3159	2267687	11*
SRR5410482	PRJNA381384	7895966	41734	3948130	11*
SRR5367247	PRJNA379525	4470529	1483	2242353	81
SRR5367248	PRJNA379525	17197163	251481	8598652	none predicted
SRR5367249	PRJNA379525	19826112	374236	9913067	none predicted
SRR5367250	PRJNA379525	4340794	818	2182945	81
SRR5367251	PRJNA379525	12743659	137082	6371913	none predicted
SRR5367252	PRJNA379525	4559657	1724	2298644	81
SRR5367253	PRJNA379525	6173966	19813	3087240	37*
SRR5367254	PRJNA379525	15703605	217814	7851839	none predicted
SRR5367255	PRJNA379525	15335651	231344	7667868	none predicted
SRR5367256	PRJNA379525	4650394	3457	2326089	81*
SRR5367257	PRJNA379525	11346912	102770	5673532	none predicted
SRR5367258	PRJNA379525	7563897	45103	3782038	none predicted
SRR5367259	PRJNA379525	Assembly failed	None	N/A	N/A
SRR5367260	PRJNA379525	4429835	956	2226113	81
SRR5367261	PRJNA379525	15359805	212312	7679906	none predicted
SRR5367262	PRJNA379525	17519441	236628	8759733	none predicted
SRR5365890	PRJNA379066	12308584	58569	6154366	none predicted
SRR5365891	PRJNA379066	11471633	54384	5735897	none predicted
SRR5365892	PRJNA379066	9488575	37983	4744382	11*
SRR5365893	PRJNA379066	11590606	48668	5795532	none predicted
SRR5365894	PRJNA379066	10437749	48537	5218985	none predicted
SRR5365895	PRJNA379066	11183034	52632	5591616	none predicted
SRR5365896	PRJNA379066	4687418	3726	2346432	11
SRR5365897	PRJNA379066	7468495	36783	3734298	11*
SRR5365898	PRJNA379066	10287481	47751	5143891	none predicted
SRR5365899	PRJNA379066	10211409	47053	5105808	none predicted
ERR1853144	PRJEB17618	4170746	1133	2086014	110
ERR1853145	PRJEB17618	4746234	10499	2373935	54*
ERR1853146	PRJEB17618	4225157	354	2230316	35
ERR1853147	PRJEB17618	5216616	22842	2608382	23*
ERR1853148	PRJEB17618	4095459	1283	2051994	42
ERR1853149	PRJEB17618	5157240	25002	2578840	6*
ERR1853150	PRJEB17618	4243777	453	2229257	2
ERR1853151	PRJEB17618	4414756	8128	2208305	3*
ERR1853152	PRJEB17618	4153432	1176	2081496	8
ERR1853153	PRJEB17618	7462971	661	3753173	none predicted
ERR1853154	PRJEB17618	4726682	14850	2363769	52*
ERR1853155	PRJEB17618	4111064	296	2139269	2
ERR1853156	PRJEB17618	4373582	1257	2192603	1
ERR1853157	PRJEB17618	4065351	1014	2034087	42
ERR1853158	PRJEB17618	4109351	1001	2068036	42
ERR1853159	PRJEB17618	4473203	272	2281267	none predicted
ERR1853160	PRJEB17618	4472055	258	2290950	none predicted
ERR1853161	PRJEB17618	4238878	274	2201394	37
ERR1853162	PRJEB17618	4108741	274	2063152	2
ERR1853163	PRJEB17618	5141382	17458	2571030	4*
ERR1853164	PRJEB17618	4062248	807	2048252	4
ERR1853165	PRJEB17618	4296408	255	2186256	none predicted
ERR1853166	PRJEB17618	4919259	15610	2459732	43*
ERR1853167	PRJEB17618	3952131	602	1995172	449*
ERR1853168	PRJEB17618	4064810	811	2042609	42
ERR1853169	PRJEB17618	4753182	11557	2376678	2*
ERR1853170	PRJEB17618	4246490	906	2127863	2
ERR1853171	PRJEB17618	4138655	849	2073188	4
ERR1853172	PRJEB17618	4097403	875	2057769	42
ERR1853173	PRJEB17618	4184408	386	2142701	14
ERR1853174	PRJEB17618	4687477	12598	2344440	8*
ERR1853175	PRJEB17618	4828522	15691	2414604	8*
ERR1853176	PRJEB17618	4785038	14017	2392579	6*
ERR1853177	PRJEB17618	4796703	13160	2398607	43*
ERR1853178	PRJEB17618	4256870	2622	2131452	2*
ERR1853179	PRJEB17618	Assembly failed	None	N/A	N/A
ERR1853180	PRJEB17618	6995410	487	3503023	none predicted
ERR1853181	PRJEB17618	4236339	1617	2121945	1
ERR1853182	PRJEB17618	4059024	680	2045838	4
ERR1853183	PRJEB17618	4080297	291	2042118	34
ERR1853184	PRJEB17618	4384388	1127	2207879	10
ERR1853185	PRJEB17618	4866429	22466	2433322	none predicted
ERR1853186	PRJEB17618	6267524	63190	3133771	none predicted
ERR1853187	PRJEB17618	4608236	54298	2304207	none predicted
ERR1853188	PRJEB17618	4086437	1145	2056285	4
ERR1544876	PRJEB14038	5925443	12934	2963222	1*
ERR1544877	PRJEB14038	5984013	13623	2992567	1*
ERR1544878	PRJEB14038	6691325	22536	3345894	74*
ERR1544879	PRJEB14038	5678612	18667	2839662	8*
ERR1544880	PRJEB14038	5413814	10701	2707507	1*
ERR1544881	PRJEB14038	7075399	51501	3537752	1*
ERR1544882	PRJEB14038	7025216	44832	3512728	1*
ERR1544883	PRJEB14038	6189330	16943	3094909	1*
ERR1544884	PRJEB14038	6280409	17946	3140252	1*
ERR1544885	PRJEB14038	6177263	17407	3088853	1*
ERR1544886	PRJEB14038	7539194	33390	3769658	none predicted
ERR1544887	PRJEB14038	6474545	23638	3237322	8*
ERR1544888	PRJEB14038	7216410	24851	3608441	none predicted
ERR1346384	PRJEB11868	4183376	922	2092977	37*
ERR1346385	PRJEB11868	4235739	1019	2130411	37
ERR1346386	PRJEB11868	4195512	974	2098032	37*
ERR1346387	PRJEB11868	4189985	1040	2108620	37
ERR1346388	PRJEB11868	4227159	901	2124711	37
ERR1346389	PRJEB11868	4219178	996	2118900	37
ERR1346390	PRJEB11868	4230756	878	2122632	37
ERR1346391	PRJEB11868	4227232	825	2120144	37
ERR1346392	PRJEB11868	4277661	847	2141226	37
ERR1346393	PRJEB11868	4279862	1140	2149230	37
ERR1346394	PRJEB11868	4286749	1062	2152161	37
ERR1346395	PRJEB11868	4241456	1008	2121496	37
ERR1346396	PRJEB11868	4207800	986	2106557	37
ERR1346397	PRJEB11868	4199933	919	2114171	37
ERR1346398	PRJEB11868	4189819	769	2111407	37
ERR1346399	PRJEB11868	4213776	952	2116090	37
ERR1346400	PRJEB11868	4183076	867	2096758	37
ERR1346401	PRJEB11868	4167905	785	2103136	37*
ERR1346402	PRJEB11868	4183850	896	2108248	37
ERR1346403	PRJEB11868	5885095	28660	2942740	37*
ERR1346404	PRJEB11868	4291075	1059	2156073	37*
ERR1346405	PRJEB11868	4235195	844	2123439	37
ERR1346406	PRJEB11868	4242083	883	2134881	37
ERR1346407	PRJEB11868	4295056	923	2152830	37
ERR1346408	PRJEB11868	4267947	963	2149214	37
ERR1346409	PRJEB11868	4399939	954	2212526	37
ERR1346410	PRJEB11868	4275829	948	2147382	37
ERR1346411	PRJEB11868	4274436	900	2140594	37
ERR1346412	PRJEB11868	4190069	1080	2103018	37*
ERR1346413	PRJEB11868	4308115	1056	2159606	37
ERR1346414	PRJEB11868	4304872	1241	2161112	37*
ERR1346415	PRJEB11868	4270101	1152	2138071	37*
ERR1346416	PRJEB11868	4284043	891	2157851	37
ERR1346417	PRJEB11868	4289066	1095	2157862	37*
ERR1346418	PRJEB11868	4183592	947	2094548	37
ERR1346419	PRJEB11868	4227808	804	2135199	37
ERR1346420	PRJEB11868	4147819	929	2074681	37
ERR1346421	PRJEB11868	4184951	799	2098069	37
ERR1346422	PRJEB11868	4177703	952	2104177	37
ERR1346423	PRJEB11868	4181409	895	2106081	37
ERR1346424	PRJEB11868	4184184	873	2092787	37*
ERR1346425	PRJEB11868	4722001	3219	2363182	37*
ERR1346426	PRJEB11868	4326678	2307	2164324	37
ERR1346427	PRJEB11868	4227425	896	2122375	37
ERR1346428	PRJEB11868	4261707	1284	2139220	37
ERR1346429	PRJEB11868	4235486	1017	2119340	37*
ERR1346430	PRJEB11868	4236626	1024	2122083	37
ERR1346431	PRJEB11868	4235152	1051	2123820	37
ERR1346432	PRJEB11868	4169675	839	2087582	37
ERR1346433	PRJEB11868	4237977	1055	2122290	37*
ERR1346434	PRJEB11868	4355016	1326	2187569	37
ERR1346435	PRJEB11868	4231337	861	2125065	37
ERR1346436	PRJEB11868	4178095	898	2103341	37
ERR1346437	PRJEB11868	4210861	1117	2116739	37
ERR1346438	PRJEB11868	4177572	877	2103369	37
ERR1346439	PRJEB11868	5571408	35742	2785749	37*
ERR1346440	PRJEB11868	4264304	1539	2132218	37*
ERR1346441	PRJEB11868	4234440	964	2120305	37
ERR1346442	PRJEB11868	4231225	961	2118385	37
ERR1346443	PRJEB11868	4424049	1415	2222320	37*
ERR1346444	PRJEB11868	4213630	883	2113217	37*
ERR1346445	PRJEB11868	4184404	1024	2095307	37*
ERR1346446	PRJEB11868	4184655	1037	2096304	37
ERR1346447	PRJEB11868	4266872	1153	2137020	37
ERR1346448	PRJEB11868	4259808	759	2143837	37
ERR1346449	PRJEB11868	4202855	1066	2113781	37
ERR1346450	PRJEB11868	4328450	1001	2171630	37
ERR1346451	PRJEB11868	4266286	1148	2133934	37
ERR1346452	PRJEB11868	4310306	1205	2157773	37
ERR1346453	PRJEB11868	4232758	912	2125233	37
ERR1346454	PRJEB11868	4273391	1331	2137941	37
ERR1346455	PRJEB11868	4217964	975	2113598	37
ERR1346456	PRJEB11868	4229790	1070	2115256	37*
ERR1346457	PRJEB11868	4228086	1141	2123287	37
ERR1346458	PRJEB11868	4243897	1345	2128009	37
ERR1346459	PRJEB11868	4264427	1152	2136081	37*
ERR1346460	PRJEB11868	4369975	1124	2194772	37
ERR1346461	PRJEB11868	4369880	1054	2201391	37
ERR1346462	PRJEB11868	4430752	1307	2229735	37
ERR1346463	PRJEB11868	4423759	1311	2220962	37
ERR1346464	PRJEB11868	4235109	1018	2126589	37
ERR1346465	PRJEB11868	4326180	1155	2166493	37*
ERR1346466	PRJEB11868	4436567	1174	2228398	37
ERR1346467	PRJEB11868	4240411	1046	2121737	37
ERR1346468	PRJEB11868	4428279	1438	2217232	37
ERR1346469	PRJEB11868	4418750	1261	2221735	37*
ERR1346470	PRJEB11868	4375329	1225	2189650	37
ERR1346471	PRJEB11868	4320420	1166	2161833	37
ERR1346472	PRJEB11868	4371019	1085	2197317	37*
ERR1346473	PRJEB11868	5576502	27006	2788362	37*
ERR1346474	PRJEB11868	5935384	41792	2967884	23*
ERR1346475	PRJEB11868	4235349	950	2125435	37*
ERR1346476	PRJEB11868	4211072	881	2119742	37
ERR1346477	PRJEB11868	4299305	995	2159412	37
ERR1346478	PRJEB11868	4229632	901	2116156	37*
ERR1346479	PRJEB11868	4237963	769	2132863	37
ERR1346480	PRJEB11868	4292406	840	2161343	37
ERR1346481	PRJEB11868	4279626	877	2153897	37
ERR1346482	PRJEB11868	4170579	797	2098337	37*
ERR1346483	PRJEB11868	4252337	871	2135196	37
ERR1346284	PRJEB11868	4227082	1079	2113971	37
ERR1346285	PRJEB11868	4175961	729	2096445	37
ERR1346286	PRJEB11868	4231937	879	2129020	37
ERR1346287	PRJEB11868	4216228	898	2113176	37
ERR1346288	PRJEB11868	4224595	1084	2127212	37
ERR1346289	PRJEB11868	4214301	852	2122161	37
ERR1346290	PRJEB11868	4357692	3125	2182669	37
ERR1346291	PRJEB11868	4224655	1034	2123301	37
ERR1346292	PRJEB11868	4192609	957	2099127	37
ERR1346293	PRJEB11868	4221010	966	2118525	37
ERR1346294	PRJEB11868	4217170	935	2120611	37
ERR1346295	PRJEB11868	5229364	21809	2615141	37*
ERR1346296	PRJEB11868	4212030	811	2109463	37
ERR1346297	PRJEB11868	4209993	782	2124837	37
ERR1346298	PRJEB11868	8915876	81149	4457943	none predicted
ERR1346299	PRJEB11868	4222330	1005	2126190	37
ERR1346300	PRJEB11868	4216182	1020	2118112	37
ERR1346301	PRJEB11868	4231526	1174	2118128	37
ERR1346302	PRJEB11868	5729062	31823	2864791	37*
ERR1346303	PRJEB11868	4241314	1429	2128021	37*
ERR1346304	PRJEB11868	4511333	5323	2257078	37*
ERR1346305	PRJEB11868	4553793	5919	2278287	37*
ERR1346306	PRJEB11868	4335916	3058	2167990	37*
ERR1346307	PRJEB11868	4400988	3870	2200784	37*
ERR1346308	PRJEB11868	4489093	5138	2246129	37*
ERR1346309	PRJEB11868	4515391	5505	2258053	37*
ERR1346310	PRJEB11868	4465835	5206	2235424	37*
ERR1346311	PRJEB11868	4701165	13177	2351381	37*
ERR1346312	PRJEB11868	4792919	14234	2397370	37*
ERR1346313	PRJEB11868	4367997	3667	2186923	37*
ERR1346314	PRJEB11868	4515234	5530	2259560	37
ERR1346315	PRJEB11868	4512667	5458	2256946	37*
ERR1346316	PRJEB11868	4143103	790	2089030	37
ERR1346317	PRJEB11868	4425722	1987	2218795	37
ERR1346318	PRJEB11868	4190035	611	2114260	37
ERR1346319	PRJEB11868	4217056	609	2119843	37
ERR1346320	PRJEB11868	4215119	536	2127380	37
ERR1346321	PRJEB11868	4232448	947	2118981	37
ERR1346322	PRJEB11868	4214547	512	2125035	37
ERR1346323	PRJEB11868	4214502	529	2111096	37
ERR1346324	PRJEB11868	4217938	611	2128875	37
ERR1346325	PRJEB11868	4214543	536	2122898	37
ERR1346326	PRJEB11868	4216894	597	2111362	37
ERR1346327	PRJEB11868	4231082	895	2130503	37
ERR1346328	PRJEB11868	4214726	539	2118429	37
ERR1346329	PRJEB11868	4174469	720	2097087	37
ERR1346330	PRJEB11868	4175068	635	2105332	37
ERR1346331	PRJEB11868	13760639	140767	6880406	none predicted
ERR1346332	PRJEB11868	4230240	845	2130265	37
ERR1346333	PRJEB11868	4232940	930	2121017	37
ERR1346334	PRJEB11868	4231145	716	2121560	37
ERR1346335	PRJEB11868	4388467	1095	2201958	37
ERR1346336	PRJEB11868	4367144	1694	2184465	37
ERR1346337	PRJEB11868	4206890	1021	2116002	37
ERR1346338	PRJEB11868	4395774	1533	2200567	37
ERR1346339	PRJEB11868	4375640	1041	2207627	37
ERR1346340	PRJEB11868	4416009	1247	2210952	37
ERR1346341	PRJEB11868	4411950	1308	2223217	37
ERR1346342	PRJEB11868	4374269	1143	2207851	37
ERR1346343	PRJEB11868	4380720	1154	2199421	37
ERR1346344	PRJEB11868	4210115	640	2125585	37
ERR1346345	PRJEB11868	4193882	687	2109256	37
ERR1346346	PRJEB11868	4158910	559	2094310	37
ERR1346347	PRJEB11868	4158854	544	2094522	37
ERR1346348	PRJEB11868	4191034	629	2111627	37
ERR1346349	PRJEB11868	4216626	556	2124848	37
ERR1346350	PRJEB11868	4158219	470	2119749	37
ERR1346351	PRJEB11868	4196869	640	2107737	37
ERR1346352	PRJEB11868	4155429	470	2085857	37
ERR1346353	PRJEB11868	4155701	472	2092136	37
ERR1346354	PRJEB11868	5404270	17724	2702264	37*
ERR1346355	PRJEB11868	6956371	49206	3478222	37*
ERR1346356	PRJEB11868	4411272	4278	2208012	37*
ERR1346357	PRJEB11868	4179418	583	2108163	37
ERR1346358	PRJEB11868	4257127	1085	2143131	37
ERR1346359	PRJEB11868	4239208	808	2131986	37*
ERR1346360	PRJEB11868	4255303	598	2128224	37
ERR1346361	PRJEB11868	4227675	800	2125158	37
ERR1346362	PRJEB11868	4238358	980	2125469	37
ERR1346363	PRJEB11868	4524715	4194	2263991	37*
ERR1346364	PRJEB11868	4297134	785	2158094	37
ERR1346365	PRJEB11868	4297208	797	2150366	37
ERR1346366	PRJEB11868	4215965	567	2109551	37
ERR1346367	PRJEB11868	4289729	835	2158494	37
ERR1346368	PRJEB11868	4220765	773	2125175	37
ERR1346369	PRJEB11868	4275849	1301	2142941	37
ERR1346370	PRJEB11868	4273367	887	2138847	37
ERR1346371	PRJEB11868	4268738	1038	2148369	37
ERR1346372	PRJEB11868	4162762	780	2083865	37*
ERR1346373	PRJEB11868	4280070	1208	2146654	37
ERR1346374	PRJEB11868	4418726	1956	2211002	37
ERR1346375	PRJEB11868	4221083	969	2116424	37
ERR1346376	PRJEB11868	4926958	10228	2464047	37*
ERR1346377	PRJEB11868	4284626	1237	2142620	37
ERR1346378	PRJEB11868	4906527	4237	2458261	37
ERR1346379	PRJEB11868	4546071	4791	2275557	37*
ERR1346380	PRJEB11868	4175055	912	2099306	37
ERR1346381	PRJEB11868	4307794	998	2166033	37
ERR1346382	PRJEB11868	4219948	527	2116226	37
ERR1346383	PRJEB11868	4238378	912	2125413	37
ERR1346244	PRJEB11868	4225374	594	2122251	37
ERR1346245	PRJEB11868	4320809	3346	2162586	37*
ERR1346246	PRJEB11868	4395244	3856	2198918	37*
ERR1346247	PRJEB11868	4217832	1245	2112764	37
ERR1346248	PRJEB11868	4207940	1030	2110656	37
ERR1346249	PRJEB11868	4217110	1259	2110460	37*
ERR1346250	PRJEB11868	4211973	1150	2114283	37
ERR1346251	PRJEB11868	4404907	4030	2202553	37*
ERR1346252	PRJEB11868	4244685	1051	2129697	37*
ERR1346253	PRJEB11868	4281420	934	2147085	37*
ERR1346254	PRJEB11868	7896033	81314	3948052	none predicted
ERR1346255	PRJEB11868	4167836	549	2111433	37
ERR1346256	PRJEB11868	4333174	987	2184714	37*
ERR1346257	PRJEB11868	4184554	917	2099441	37
ERR1346258	PRJEB11868	4185298	557	2096924	37
ERR1346259	PRJEB11868	4186749	589	2096010	37
ERR1346260	PRJEB11868	4212150	530	2128982	37
ERR1346261	PRJEB11868	4189043	710	2110954	37
ERR1346262	PRJEB11868	4239524	686	2144729	37
ERR1346263	PRJEB11868	Assembly failed	None	N/A	N/A
ERR1346264	PRJEB11868	4214659	615	2119480	37
ERR1346265	PRJEB11868	4214642	522	2123021	37*
ERR1346266	PRJEB11868	4216632	569	2117163	37
ERR1346267	PRJEB11868	4246066	494	2137956	37
ERR1346268	PRJEB11868	4254216	806	2136666	37
ERR1346269	PRJEB11868	4251136	668	2159222	37
ERR1346270	PRJEB11868	4266593	1012	2147604	37
ERR1346271	PRJEB11868	4245047	1096	2138734	37
ERR1346272	PRJEB11868	4296289	637	2156374	37
ERR1346273	PRJEB11868	4304283	819	2168335	37
ERR1346274	PRJEB11868	4304905	1041	2153085	37
ERR1346275	PRJEB11868	4359515	1277	2184863	37*
ERR1346276	PRJEB11868	4225778	610	2118726	37
ERR1346277	PRJEB11868	4225774	563	2122802	37
ERR1346278	PRJEB11868	6366641	35209	3183490	37*
ERR1346279	PRJEB11868	4455585	5257	2228728	37*
ERR1346280	PRJEB11868	4229480	973	2117259	37
ERR1346281	PRJEB11868	4272900	789	2148232	37
ERR1346282	PRJEB11868	4222494	1041	2120110	37
ERR1346283	PRJEB11868	4215952	882	2111018	37
SRR5169299	PRJNA360250	12785469	156738	6392781	none predicted
SRR5169300	PRJNA360250	8671328	52006	4335735	none predicted
SRR5169301	PRJNA360250	8149869	82738	4074970	4*
SRR5169302	PRJNA360250	8641086	33082	4320638	2*
SRR5169303	PRJNA360250	8584386	32480	4292412	1*
SRR5169304	PRJNA360250	9802057	75076	4901075	none predicted
SRR5169305	PRJNA360250	13026849	75441	6513502	none predicted
SRR5169306	PRJNA360250	10481882	56059	5240950	none predicted
SRR5169307	PRJNA360250	9876885	47470	4938521	none predicted
SRR5169308	PRJNA360250	10318147	92380	5159095	none predicted
SRR5169309	PRJNA360250	8545062	33695	4272628	none predicted
SRR5169310	PRJNA360250	9045382	67584	4522784	none predicted
SRR5169311	PRJNA360250	7512021	25636	3756153	1*
SRR5169312	PRJNA360250	13363561	125071	6681877	none predicted
SRR5169313	PRJNA360250	7362832	34336	3681567	1*
SRR5169314	PRJNA360250	7583205	33649	3791740	none predicted
SRR5169315	PRJNA360250	6079037	22852	3039928	54*
SRR5169316	PRJNA360250	10217661	31808	5109081	none predicted
SRR5169317	PRJNA360250	8467972	92852	4234065	none predicted
ERR1307009	PRJEB12970	4797387	87668	2398724	none predicted
ERR1307010	PRJEB12970	4931436	97128	2465745	none predicted
ERR1307011	PRJEB12970	3147039	24757	1573606	none predicted
ERR1307012	PRJEB12970	3429725	52167	1714916	none predicted
ERR1307013	PRJEB12970	3973205	73552	1986604	none predicted
ERR1307014	PRJEB12970	3782747	56957	1891388	none predicted
ERR1307015	PRJEB12970	2841100	22976	1420589	none predicted
ERR1307016	PRJEB12970	2707642	22249	1353828	none predicted
ERR1307017	PRJEB12970	3465430	45341	1732720	none predicted
ERR1307018	PRJEB12970	3154473	28771	1577296	none predicted
ERR1307019	PRJEB12970	3263756	62710	1631907	none predicted
ERR1307020	PRJEB12970	4535028	84042	2267561	none predicted
ERR1307021	PRJEB12970	3078327	41924	1539204	none predicted
ERR1307022	PRJEB12970	3206315	53000	1603171	none predicted
ERR1307023	PRJEB12970	4647728	18803	2324040	none predicted
ERR1307024	PRJEB12970	4795988	24747	2398027	none predicted
ERR1307025	PRJEB12970	3110329	47365	1555212	none predicted
ERR1307026	PRJEB12970	4630750	22147	2315561	none predicted
ERR1307027	PRJEB12970	3657799	58604	1828921	none predicted
ERR1307028	PRJEB12970	2757878	37470	1378968	none predicted
ERR1307029	PRJEB12970	2646360	28092	1323261	none predicted
ERR1307030	PRJEB12970	3498783	61275	1749398	none predicted
ERR1307031	PRJEB12970	3518893	23097	1759590	none predicted
ERR1307032	PRJEB12970	3584388	29548	1792277	none predicted
ERR1307033	PRJEB12970	2828932	43737	1414527	none predicted
ERR1307034	PRJEB12970	5828632	30159	2914637	2*
ERR1307035	PRJEB12970	6064544	40876	3032433	none predicted
ERR1307036	PRJEB12970	351497	234	177388	none predicted
ERR1307037	PRJEB12970	5374289	34153	2687390	1*
ERR1307038	PRJEB12970	5307141	22856	2653772	1*
ERR1307039	PRJEB12970	4817560	17318	2408863	6*
ERR1307040	PRJEB12970	4831901	23477	2416189	none predicted
ERR1307041	PRJEB12970	5196635	24042	2598774	2*
ERR1307042	PRJEB12970	4967168	22286	2483891	none predicted
ERR1307043	PRJEB12970	5386914	64086	2693562	none predicted
ERR1307044	PRJEB12970	4863875	17941	2432171	2*
ERR1307045	PRJEB12970	5137899	21240	2569165	2*
ERR1307046	PRJEB12970	5286723	21911	2643727	1*
ERR1307047	PRJEB12970	5019537	21219	2509792	2*
ERR1307048	PRJEB12970	5108624	23162	2554757	2*
SRR5044091	PRJNA353581	32230979	106170	16115740	none predicted
SRR5044092	PRJNA353581	4877081	2387	2445322	8*
SRR5044093	PRJNA353581	13658947	35163	6829549	4*
SRR5044094	PRJNA353581	52859809	295033	26430050	none predicted
SRR5044095	PRJNA353581	Assembly failed	None	N/A	N/A
SRR5044096	PRJNA353581	19995401	60832	9997856	none predicted
SRR5044097	PRJNA353581	Assembly failed	None	N/A	N/A
SRR5044098	PRJNA353581	9444225	19268	4722492	11*
ERR1706772	PRJEB16148	5329592	54853	2664806	none predicted
ERR1706773	PRJEB16148	3687810	50700	1843970	none predicted
ERR1706774	PRJEB16148	4268177	4353	2136077	3*
ERR1706775	PRJEB16148	4229387	1482	2120932	3
SRR4300544	PRJNA344770	4151766	107	2125944	55
SRR4300545	PRJNA344770	4152651	117	2187024	55
SRR4300546	PRJNA344770	14727229	118911	7363644	none predicted
SRR4300547	PRJNA344770	4086424	138	2169318	1
SRR4300548	PRJNA344770	4544642	94	2414275	361*
SRR4300549	PRJNA344770	15392837	152967	7696511	none predicted
SRR4300550	PRJNA344770	4175853	101	2144138	3
SRR4300551	PRJNA344770	4172524	81	2203209	3
SRR4300552	PRJNA344770	4255512	358	2138492	1
SRR4300553	PRJNA344770	4229305	194	2154803	1
SRR4300554	PRJNA344770	4185630	78	2094778	8
SRR4300555	PRJNA344770	36120394	265384	18060251	none predicted
SRR4300556	PRJNA344770	15217549	253808	7608808	none predicted
SRR4300557	PRJNA344770	28797868	211505	14399076	none predicted
SRR4300558	PRJNA344770	4153539	115	2119543	55
SRR4300559	PRJNA344770	4151292	108	2136530	55
SRR4300560	PRJNA344770	4128836	95	2182156	34
SRR4300561	PRJNA344770	4131322	104	2154081	34
SRR4300562	PRJNA344770	4186941	134	2210296	1
SRR4300563	PRJNA344770	19209875	157617	9604982	none predicted
SRR4300564	PRJNA344770	16326909	133536	8163457	none predicted
SRR4300565	PRJNA344770	4114945	109	2099177	33
SRR4300566	PRJNA344770	4205306	78	2129727	2
SRR4300567	PRJNA344770	4341237	140	2192389	54
SRR4300568	PRJNA344770	4154126	141	2159894	103
SRR4300569	PRJNA344770	4197505	92	2206453	14
SRR4300570	PRJNA344770	4198935	96	2206564	14
SRR4300571	PRJNA344770	4235887	76	2224698	54
SRR4300572	PRJNA344770	4273952	275	2151749	54
SRR4300573	PRJNA344770	4142613	71	2309210	3
SRR4300574	PRJNA344770	4950211	35500	2475157	none predicted
SRR4300575	PRJNA344770	4048098	80	2109174	42
SRR4300576	PRJNA344770	6692265	166	3449417	110
SRR4300577	PRJNA344770	4145519	104	2127506	110
SRR4300578	PRJNA344770	5596984	7081	2799338	1*
SRR4300579	PRJNA344770	7472776	13304	3736817	1*
SRR4300580	PRJNA344770	4837525	3254	2422430	1*
SRR3938313	PRJNA329452	10805816	109950	5402991	none predicted
SRR3973070	PRJNA329452	4379303	7326	2190570	5
SRR3973191	PRJNA329452	4420344	5577	2211157	5*
SRR3870892	PRJNA328573	7601395	54490	3800754	37*
SRR3870893	PRJNA328573	12084016	79124	6042154	none predicted
SRR3547038	PRJNA321988	24193202	229574	12096705	none predicted
ERR776683	PRJEB8702	6728762	78300	3364450	none predicted
ERR789063	PRJEB8702	3012983	21783	1506614	none predicted
ERR789066	PRJEB8702	2874162	20984	1437209	none predicted
ERR789067	PRJEB8702	3028932	22021	1514558	none predicted
ERR789071	PRJEB8702	2977071	16137	1488655	none predicted
ERR789072	PRJEB8702	2992446	23650	1496234	none predicted
ERR789073	PRJEB8702	4149343	47803	2074734	none predicted
ERR789074	PRJEB8702	39219905	784869	19609991	none predicted
ERR789075	PRJEB8702	4955543	33884	2477864	none predicted
ERR789084	PRJEB8702	5914514	34906	2957414	none predicted
ERR789085	PRJEB8702	2570057	16686	1285104	none predicted
ERR789086	PRJEB8702	5376008	58322	2688068	none predicted
ERR789117	PRJEB8702	2868102	21132	1434139	none predicted
ERR789118	PRJEB8702	4304808	29039	2152485	none predicted
ERR789119	PRJEB8702	6061070	57667	3030574	none predicted
ERR1256644	PRJEB12715	6306204	21829	3153153	1*
ERR1256645	PRJEB12715	4218804	1030	2114243	11
ERR1256646	PRJEB12715	6620393	17704	3310220	11*
ERR1256647	PRJEB12715	4264426	914	2147090	11
ERR1256648	PRJEB12715	7522843	31162	3761639	46*
ERR1256649	PRJEB12715	6612091	25049	3306329	none predicted
ERR1256650	PRJEB12715	5708929	14532	2854865	3*
ERR1256651	PRJEB12715	6167115	19607	3083748	4*
ERR1256652	PRJEB12715	7305533	54408	3652914	10*
ERR1256653	PRJEB12715	6718917	42835	3359626	6*
ERR1256654	PRJEB12715	6878835	27242	3439437	1*
ERR1256655	PRJEB12715	7088297	31163	3544368	8*
ERR1256656	PRJEB12715	6813511	27030	3406934	4*
ERR1256657	PRJEB12715	6168910	14581	3084621	44*
ERR1256658	PRJEB12715	4219630	1350	2112404	8*
ERR537821	PRJEB6566	14175178	119636	7087601	none predicted
ERR537822	PRJEB6566	6723523	35697	3361800	11*
ERR501409	PRJEB6286	4621408	12256	2311243	3*
ERR502962	PRJEB6286	14175178	119636	7087601	none predicted
ERR502963	PRJEB6286	6723523	35697	3361800	11*
ERR502964	PRJEB6286	6790236	29785	3395245	none predicted
ERR504792	PRJEB6286	4621408	12256	2311243	3*
SRR3212842	PRJNA314712	4797387	87668	2398724	none predicted
SRR3242082	PRJNA314038	10025206	63975	5012741	none predicted
SRR3242084	PRJNA314038	10286955	67596	5143495	none predicted
SRR3242085	PRJNA314038	9394662	51607	4697404	none predicted
SRR3242086	PRJNA314038	8151380	38498	4075760	none predicted
SRR3242087	PRJNA314038	10811804	80456	5405952	none predicted
SRR3242088	PRJNA314038	9285937	58112	4643097	none predicted
SRR3242089	PRJNA314038	8702425	61461	4351310	none predicted
SRR3242090	PRJNA314038	9772985	59096	4886609	none predicted
SRR3242091	PRJNA314038	9538724	94416	4769410	none predicted
SRR3242092	PRJNA314038	10401242	68218	5200639	none predicted
SRR3242093	PRJNA314038	9289094	50330	4644550	none predicted
SRR3242094	PRJNA314038	7944969	36961	3972679	none predicted
SRR3242095	PRJNA314038	8381996	40209	4191159	none predicted
SRR3242096	PRJNA314038	8843643	44935	4421982	none predicted
SRR3242097	PRJNA314038	8684034	51491	4342047	2*
SRR3242098	PRJNA314038	9126052	50505	4563161	none predicted
SRR3242099	PRJNA314038	8944504	46174	4472284	none predicted
SRR3242100	PRJNA314038	9940690	56904	4970433	none predicted
SRR3242101	PRJNA314038	9061329	50496	4530665	none predicted
SRR3242102	PRJNA314038	10861672	74409	5430888	none predicted
SRR3242103	PRJNA314038	9736523	57885	4868334	none predicted
SRR3242104	PRJNA314038	9025778	46170	4512923	none predicted
SRR3242105	PRJNA314038	11146962	76992	5573517	none predicted
SRR3242106	PRJNA314038	8514362	42882	4257309	none predicted
SRR3242107	PRJNA314038	8067794	37916	4034000	none predicted
SRR3242108	PRJNA314038	Assembly failed	None	N/A	N/A
SRR3242109	PRJNA314038	8753680	42284	4376861	none predicted
SRR3242110	PRJNA314038	8576412	41628	4288339	none predicted
SRR3242111	PRJNA314038	7981310	43566	3990713	none predicted
SRR3242112	PRJNA314038	11735126	124143	5867606	none predicted
SRR3242113	PRJNA314038	14340550	158692	7170350	none predicted
SRR3242114	PRJNA314038	8202116	38034	4101155	none predicted
SRR3242115	PRJNA314038	8416348	56292	4208322	none predicted
SRR3242117	PRJNA314038	10199971	66469	5100051	none predicted
SRR3242118	PRJNA314038	9182423	59064	4591295	none predicted
SRR3242119	PRJNA314038	8952305	48505	4476219	none predicted
SRR3242120	PRJNA314038	8568637	79328	4284395	none predicted
SRR3242121	PRJNA314038	9656468	62268	4828270	none predicted
SRR3242122	PRJNA314038	9936541	63403	4968277	none predicted
SRR3242123	PRJNA314038	16095805	193167	8047937	none predicted
SRR3242124	PRJNA314038	8498729	55277	4249448	none predicted
SRR3242125	PRJNA314038	7663684	35025	3831881	none predicted
SRR3242126	PRJNA314038	9984516	65064	4992314	none predicted
SRR3242127	PRJNA314038	25469380	174204	12734741	none predicted
SRR3242128	PRJNA314038	12483937	138625	6241994	none predicted
SRR3242129	PRJNA314038	7940397	36519	3970381	none predicted
SRR3242130	PRJNA314038	10324391	54816	5162293	none predicted
SRR3242131	PRJNA314038	10011327	64158	5005692	none predicted
SRR3242132	PRJNA314038	7861818	35157	3931058	none predicted
SRR3242133	PRJNA314038	10772472	69500	5386384	none predicted
SRR3242134	PRJNA314038	8601721	41625	4301021	none predicted
SRR4156239	PRJNA314038	9018809	37634	4509575	23*
SRR4156240	PRJNA314038	4291561	225	2160774	97
SRR4156241	PRJNA314038	4615738	3212	2309976	53*
SRR4156242	PRJNA314038	4518028	2463	2259513	3*
SRR4156243	PRJNA314038	4131363	133	2152377	43
SRR4156244	PRJNA314038	4183573	237	2109359	130*
SRR4156245	PRJNA314038	5411365	7360	2706785	2*
SRR4156246	PRJNA314038	5059949	5377	2531940	1*
SRR4156247	PRJNA314038	5022721	5504	2511391	53
SRR4156248	PRJNA314038	4234592	427	2163192	1
SRR4156249	PRJNA314038	4080843	135	2044792	34
SRR4156250	PRJNA314038	4253224	419	2163622	1
SRR4156251	PRJNA314038	10325626	50176	5162991	1*
SRR4156252	PRJNA314038	4815518	3506	2409361	2*
SRR4156253	PRJNA314038	11069409	127825	5534753	none predicted
SRR4156254	PRJNA314038	4332591	524	2170239	1
SRR4156255	PRJNA314038	10120003	49081	5060170	none predicted
SRR4156256	PRJNA314038	4290076	459	2182667	1
SRR4156257	PRJNA314038	11028656	55507	5514476	none predicted
SRR4156258	PRJNA314038	4692125	3145	2346876	17*
SRR4156259	PRJNA314038	4401130	1783	2203529	42
SRR4156260	PRJNA314038	5813814	8502	2908036	8*
SRR4156261	PRJNA314038	4190790	200	2116602	2
SRR4156262	PRJNA314038	4131486	246	2100066	2*
SRR4156263	PRJNA314038	4906025	4045	2455332	14
SRR4156264	PRJNA314038	4290607	223	2159186	97
SRR4156265	PRJNA314038	4266884	497	2135462	1
SRR4156266	PRJNA314038	4074607	147	2104180	8
SRR4156267	PRJNA314038	7444542	21833	3722502	none predicted
SRR4156268	PRJNA314038	4179172	279	2144961	130*
SRR4156269	PRJNA314038	4115317	103	2184125	42
SRR4156270	PRJNA314038	6346924	23116	3173506	1*
SRR4156271	PRJNA314038	4275853	641	2153543	1
SRR4156272	PRJNA314038	4291062	684	2159282	63
SRR4156273	PRJNA314038	4179343	153	2121286	43
SRR4156274	PRJNA314038	9255176	41063	4627754	none predicted
SRR4156275	PRJNA314038	9500596	42021	4750363	none predicted
SRR4156276	PRJNA314038	9613873	43252	4806958	none predicted
SRR4156277	PRJNA314038	4299151	740	2163875	1
SRR4156278	PRJNA314038	4375110	1589	2191090	11
SRR4156279	PRJNA314038	7123236	18739	3561933	3*
SRR4156280	PRJNA314038	10571845	47968	5285947	none predicted
SRR4156281	PRJNA314038	5083845	4164	2543580	14*
SRR4156282	PRJNA314038	10566606	51612	5283441	none predicted
SRR4156283	PRJNA314038	5042614	5248	2523465	53*
SRR4156284	PRJNA314038	4305194	691	2174392	1
SRR4156285	PRJNA314038	4604507	2760	2306487	3
SRR4156286	PRJNA314038	4276093	1304	2146611	42
SRR4156287	PRJNA314038	4106213	117	2164417	42
SRR3242065	PRJNA314038	12098212	97495	6049127	none predicted
SRR3242066	PRJNA314038	14550086	84672	7275115	none predicted
SRR3242067	PRJNA314038	13338731	79064	6669407	none predicted
SRR3242068	PRJNA314038	11519213	77922	5759643	none predicted
SRR3242069	PRJNA314038	14629468	86834	7314849	none predicted
SRR3242070	PRJNA314038	12975459	76414	6487758	none predicted
SRR3242071	PRJNA314038	11321656	68461	5660988	none predicted
SRR3242072	PRJNA314038	10111012	60984	5055657	none predicted
SRR3242073	PRJNA314038	9933986	63415	4967087	none predicted
SRR3242074	PRJNA314038	9573023	53137	4786583	none predicted
SRR3242075	PRJNA314038	10472703	67294	5236475	none predicted
SRR3242076	PRJNA314038	8338265	52676	4169285	none predicted
SRR3242077	PRJNA314038	8585538	59235	4292814	none predicted
SRR3242078	PRJNA314038	9237473	57659	4618840	none predicted
SRR3242079	PRJNA314038	8147455	38428	4073828	none predicted
SRR3242080	PRJNA314038	8478147	82971	4239170	none predicted
SRR3242081	PRJNA314038	8214717	39113	4107432	none predicted
SRR3115454	PRJNA309189	4047238	105	2081511	42
SRR3115455	PRJNA309189	6232028	20385	3116291	4*
SRR3115456	PRJNA309189	8390182	46329	4195126	none predicted
SRR3115457	PRJNA309189	8379428	44687	4189743	none predicted
SRR3115458	PRJNA309189	4950819	4303	2476988	3
SRR3115459	PRJNA309189	5119842	5163	2562419	3*
SRR3115460	PRJNA309189	6489821	13469	3245378	3*
SRR3115461	PRJNA309189	5246579	5794	2623783	3*
SRR3115462	PRJNA309189	5107116	5102	2554214	3*
SRR3115463	PRJNA309189	4367219	1946	2184060	42
SRR3115464	PRJNA309189	4224701	912	2119086	3
SRR3115465	PRJNA309189	17948655	57977	8974593	2*
SRR3115466	PRJNA309189	4344890	1395	2175767	42
SRR3115467	PRJNA309189	4372532	1525	2190488	42
SRR3115468	PRJNA309189	4497819	1940	2252880	15*
SRR3115469	PRJNA309189	4813054	4120	2408523	42*
SRR3115470	PRJNA309189	Assembly failed	None	N/A	N/A
SRR3115471	PRJNA309189	4053257	108	2064232	42
SRR3115472	PRJNA309189	4056694	128	2065722	42
SRR3115473	PRJNA309189	4059972	135	2047985	42
SRR3115474	PRJNA309189	5048423	5400	2524705	42*
SRR3115475	PRJNA309189	5364815	5299	2683671	6*
SRR3115476	PRJNA309189	85889192	1618744	42944644	none predicted
SRR3115477	PRJNA309189	79270360	1464417	39635213	none predicted
SRR3115478	PRJNA309189	4148562	140	2104227	28
SRR3115479	PRJNA309189	4313140	841	2160133	28
SRR3115480	PRJNA309189	4630938	3267	2316170	15*
SRR3115481	PRJNA309189	4523261	1924	2267010	29
SRR3115482	PRJNA309189	4199984	173	2181208	2
SRR3115483	PRJNA309189	4117240	122	2132177	2
SRR3115484	PRJNA309189	6497125	14526	3248950	6*
SRR3115485	PRJNA309189	17770323	164389	8885183	none predicted
SRR3115486	PRJNA309189	19350894	102783	9675530	none predicted
SRR3115487	PRJNA309189	5094615	4110	2551014	10*
SRR3115488	PRJNA309189	4144962	150	2159630	3
SRR3115489	PRJNA309189	4142123	136	2093263	3
SRR3115490	PRJNA309189	4143277	171	2093428	110
SRR3115491	PRJNA309189	4092302	120	2100366	2
SRR3115492	PRJNA309189	4548470	2265	2278364	15
SRR3115493	PRJNA309189	13629762	133656	6814906	none predicted
SRR3115494	PRJNA309189	6297681	20968	3149043	2*
SRR3115495	PRJNA309189	4048613	121	2083720	42
SRR3115496	PRJNA309189	4502909	2365	2253102	15*
SRR3115497	PRJNA309189	7726475	33072	3863263	none predicted
SRR3115498	PRJNA309189	4248175	337	2134026	2
SRR3115499	PRJNA309189	4071686	111	2075391	42
SRR3115500	PRJNA309189	4298228	565	2185138	3
SRR3115501	PRJNA309189	4292164	166	2207473	26
SRR3115502	PRJNA309189	9729743	36570	4864940	3*
SRR3115503	PRJNA309189	74999045	1406853	37499560	none predicted
SRR3115504	PRJNA309189	4576136	1995	2291239	15
SRR3115505	PRJNA309189	4375541	2075	2193568	15
SRR3115506	PRJNA309189	4166243	141	2203097	31
SRR3115507	PRJNA309189	7108027	27092	3554038	42*
SRR3056855	PRJNA305247	4676315	38233	2338171	none predicted
SRR2968052	PRJNA304508	Assembly failed	None	N/A	N/A
SRR2968054	PRJNA304508	Assembly failed	None	N/A	N/A
SRR2915763	PRJNA296517	6554787	26443	3277407	41*
SRR2915764	PRJNA296517	5796661	19245	2898985	3*
SRR2915765	PRJNA296517	6181919	19428	3091013	1*
SRR2915766	PRJNA296517	8599135	34439	4299710	none predicted
SRR2915767	PRJNA296517	7080191	36980	3540268	2*
SRR2915768	PRJNA296517	6979207	23605	3489604	11*
SRR2915769	PRJNA296517	8807369	43379	4403844	1*
SRR2915770	PRJNA296517	8127289	63053	4063660	none predicted
SRR2915771	PRJNA296517	8587989	42585	4294129	2*
SRR2915772	PRJNA296517	8270603	70598	4135340	none predicted
SRR2915773	PRJNA296517	6205014	47422	3102726	none predicted
SRR2915774	PRJNA296517	6060503	15266	3030718	8*
SRR2915775	PRJNA296517	5795515	21793	2898282	1*
SRR2915776	PRJNA296517	8731446	64832	4365778	none predicted
SRR2915777	PRJNA296517	6058880	35933	3029572	1*
SRR2915778	PRJNA296517	8496997	157366	4248533	none predicted
SRR2915779	PRJNA296517	7308907	46800	3654507	32*
SRR2915780	PRJNA296517	7751290	78825	3875739	3*
SRR2915781	PRJNA296517	10190648	118553	5095388	none predicted
SRR2915782	PRJNA296517	6182752	15900	3091486	41*
SRR2915783	PRJNA296517	7313145	129952	3656598	none predicted
SRR2915784	PRJNA296517	6131572	18158	3066200	1*
SRR2915785	PRJNA296517	7273405	71207	3636728	1*
SRR2915786	PRJNA296517	7518645	89258	3759382	none predicted
SRR2915787	PRJNA296517	6685473	54550	3342844	none predicted
SRR2915788	PRJNA296517	5825190	19185	2912670	188*
SRR2915789	PRJNA296517	5993305	26292	2996760	41*
SRR2915790	PRJNA296517	6485135	41380	3242719	1*
SRR2915791	PRJNA296517	6398345	41401	3199187	1*
SRR2915792	PRJNA296517	6299381	35495	3149810	none predicted
SRR2915793	PRJNA296517	6179377	21236	3090164	1*
SRR2915794	PRJNA296517	10088176	127692	5044151	none predicted
SRR2915795	PRJNA296517	6138161	23132	3069256	1*
SRR2915796	PRJNA296517	4202311	535	2115584	1
SRR2915797	PRJNA296517	6932660	35111	3466435	1*
SRR2915798	PRJNA296517	9028006	174462	4514020	none predicted
SRR2915799	PRJNA296517	7135264	26162	3567732	1*
SRR2915800	PRJNA296517	6450997	24623	3225730	1*
ERR1015536	PRJEB8767	4280805	1680	2146436	66*
ERR1015537	PRJEB8767	4175693	258	2100343	13*
ERR1015538	PRJEB8767	4177924	358	2113054	13
ERR1015539	PRJEB8767	4338879	2342	2169581	26*
ERR1015540	PRJEB8767	4338851	329	2194974	10
ERR1015541	PRJEB8767	5037215	2262	2540289	26
ERR1024372	PRJEB8767	4109036	301	2107073	11
ERR1024373	PRJEB8767	4317365	251	2185780	45
ERR1024374	PRJEB8767	4129465	753	2067933	2
ERR1024375	PRJEB8767	4204826	598	2112593	15
ERR1024376	PRJEB8767	4078294	520	2039647	42
ERR1024377	PRJEB8767	4398192	4790	2200669	8*
ERR1024378	PRJEB8767	4151439	460	2102923	48
ERR1024379	PRJEB8767	4017039	437	2038414	15
ERR1024380	PRJEB8767	5604983	30024	2802679	1*
ERR1024381	PRJEB8767	4043541	423	2049990	15
ERR1024382	PRJEB8767	4261444	329	2182374	7
ERR1024383	PRJEB8767	4603606	337	2339494	7
ERR1024384	PRJEB8767	4259182	5895	2130060	103
ERR1024385	PRJEB8767	4249674	238	2162142	37
ERR1024386	PRJEB8767	4538670	4533	2269590	54*
ERR1024387	PRJEB8767	4171929	227	2152993	7
ERR1024388	PRJEB8767	4560758	640	2290287	44
ERR1024389	PRJEB8767	4143471	463	2090514	2
ERR1024390	PRJEB8767	4211229	530	2121402	15
ERR1024391	PRJEB8767	4178106	1683	2090249	2*
ERR1024392	PRJEB8767	4084469	228	2071938	243
ERR1024393	PRJEB8767	4619888	3965	2311212	6*
ERR1024394	PRJEB8767	4118723	699	2069598	2
ERR1024395	PRJEB8767	4083630	220	2124112	243
ERR1024396	PRJEB8767	4236091	296	2225325	15
ERR1024397	PRJEB8767	4297729	249	2194202	49
ERR1024398	PRJEB8767	4179965	258	2103741	205
ERR1024399	PRJEB8767	5464775	32710	2732440	none predicted
ERR1024400	PRJEB8767	4171772	569	2108357	15
ERR1024401	PRJEB8767	4629994	4149	2316887	6*
ERR1024402	PRJEB8767	4633944	4407	2318096	6*
ERR1024403	PRJEB8767	4632433	4240	2318391	6*
ERR1024404	PRJEB8767	4086035	248	2060771	243
ERR1024405	PRJEB8767	4602757	3408	2304387	6*
ERR1024406	PRJEB8767	4125077	410	2069874	15
ERR1024407	PRJEB8767	4357366	4076	2179246	12*
ERR1024408	PRJEB8767	4456004	3759	2230366	18
ERR1024409	PRJEB8767	4303241	4386	2152974	6*
ERR1024410	PRJEB8767	4199199	520	2121627	8
ERR1024411	PRJEB8767	1883803	91	993994	none predicted
ERR1024412	PRJEB8767	4158924	241	2080789	7
ERR1024413	PRJEB8767	4065074	374	2045241	8
ERR1024414	PRJEB8767	4196623	246	2210978	15
ERR1024415	PRJEB8767	1898902	63	1055349	none predicted
ERR1024416	PRJEB8767	4192290	466	2116815	14
ERR1024417	PRJEB8767	4103260	210	2129276	2
ERR1024418	PRJEB8767	4421411	4297	2211598	54
ERR1024419	PRJEB8767	4219437	333	2171904	2
ERR1024420	PRJEB8767	4198683	580	2107711	3
ERR1024421	PRJEB8767	4432373	437	2244853	44
ERR1024422	PRJEB8767	4689135	2606	2347517	2
ERR1024423	PRJEB8767	4270790	3103	2138106	8*
ERR1024424	PRJEB8767	4197977	343	2143399	3
ERR1024425	PRJEB8767	4266168	3219	2134802	8*
ERR1024426	PRJEB8767	4285838	3612	2145156	8*
ERR1024427	PRJEB8767	4091738	233	2113854	58
ERR1024428	PRJEB8767	4296224	3833	2148177	8*
ERR1024429	PRJEB8767	4127210	684	2084094	2
ERR1024430	PRJEB8767	4276957	3504	2139836	8
ERR1024431	PRJEB8767	4190455	408	2135995	8
ERR1024432	PRJEB8767	4282703	3439	2141744	8
ERR1024433	PRJEB8767	4238202	338	2182182	3
ERR1024434	PRJEB8767	4244642	366	2187651	3
ERR1024435	PRJEB8767	4283525	3674	2142011	8*
ERR1024436	PRJEB8767	4411618	3427	2206370	8
ERR1024437	PRJEB8767	5877089	40033	2938661	2*
ERR1024438	PRJEB8767	4324023	375	2207697	14
ERR1024439	PRJEB8767	4284751	609	2169274	15
ERR1024440	PRJEB8767	4421274	4596	2212519	75*
ERR1024441	PRJEB8767	4261708	52028	2130911	none predicted
ERR1024442	PRJEB8767	4190517	449	2123790	29
ERR1024443	PRJEB8767	4180973	480	2099217	6
ERR1024444	PRJEB8767	4389151	459	2203925	10
ERR1024445	PRJEB8767	4390425	483	2216253	10
ERR1024446	PRJEB8767	4197340	244	2100318	2
ERR1024447	PRJEB8767	4216935	232	2117318	37
ERR1024448	PRJEB8767	4090451	609	2048137	2
ERR1024449	PRJEB8767	4292367	3278	2148970	8
ERR1024450	PRJEB8767	4426754	5448	2215044	54*
ERR1024451	PRJEB8767	4228287	1421	2116869	2
ERR1024452	PRJEB8767	4285114	238	2174338	26
ERR1024453	PRJEB8767	4211457	1805	2110815	2
ERR1024454	PRJEB8767	4530999	4336	2268428	54*
ERR1024455	PRJEB8767	4284460	330	2226884	26
ERR1024456	PRJEB8767	4176334	3194	2090759	55
ERR1024457	PRJEB8767	4196160	585	2102812	2
ERR1024458	PRJEB8767	4524381	323	2266540	45
ERR1024459	PRJEB8767	4174944	252	2153287	15
ERR1024460	PRJEB8767	4039009	141	2081986	15
ERR1024461	PRJEB8767	4201014	504	2124856	14
ERR1024462	PRJEB8767	4211933	4119	2106401	8*
ERR1024463	PRJEB8767	4209795	4101	2106619	8*
ERR1024464	PRJEB8767	4240801	367	2136099	3
ERR1024465	PRJEB8767	4218821	4412	2110087	7*
ERR1015447	PRJEB8767	4343713	2808	2173480	8*
ERR1015448	PRJEB8767	4195920	486	2118323	14
ERR1015449	PRJEB8767	4344685	411	2200734	10
ERR1015450	PRJEB8767	4216391	4243	2110251	8*
ERR1015451	PRJEB8767	4343764	398	2184682	10
ERR1015452	PRJEB8767	4326513	391	2210534	46
ERR1015453	PRJEB8767	4328256	3269	2165742	35*
ERR1015454	PRJEB8767	3930965	251	1985562	11
ERR1015455	PRJEB8767	4134098	258	2129805	254*
ERR1015456	PRJEB8767	4149910	339	2083163	48
ERR1015457	PRJEB8767	4317092	432	2170457	35
ERR1015458	PRJEB8767	4330565	3144	2168251	54
ERR1015459	PRJEB8767	4143763	214	2080524	7
ERR1015460	PRJEB8767	4074315	369	2073732	15
ERR1015461	PRJEB8767	4318506	468	2197096	8
ERR1015462	PRJEB8767	4325481	398	2173921	46
ERR1015463	PRJEB8767	4584920	5382	2292590	6*
ERR1015464	PRJEB8767	4334056	419	2205081	243
ERR1015465	PRJEB8767	4277609	304	2227656	15
ERR1015466	PRJEB8767	4175836	259	2113601	15
ERR1015467	PRJEB8767	5269703	24900	2635040	14*
ERR1015468	PRJEB8767	4111340	209	2184562	2
ERR1015469	PRJEB8767	4238765	3340	2120692	7*
ERR1015470	PRJEB8767	4196484	231	2100081	7
ERR1015471	PRJEB8767	4276159	325	2202162	15
ERR1015472	PRJEB8767	4532274	9842	2266858	43*
ERR1015473	PRJEB8767	4749845	11025	2375714	4*
ERR1015474	PRJEB8767	4454238	4648	2227776	2*
ERR1015475	PRJEB8767	4479010	1134	2242518	6*
ERR1015476	PRJEB8767	4326007	1856	2166055	2*
ERR1015477	PRJEB8767	4503555	5931	2252435	2*
ERR1015478	PRJEB8767	4297705	392	2164060	26
ERR1015479	PRJEB8767	4225749	231	2231145	9
ERR1015480	PRJEB8767	4135505	815	2075727	2*
ERR1015481	PRJEB8767	4212929	553	2130407	15
ERR1015482	PRJEB8767	4363599	2603	2183893	46*
ERR1015483	PRJEB8767	4493558	3346	2246843	2
ERR1015484	PRJEB8767	5318089	29091	2659233	4*
ERR1015485	PRJEB8767	4203156	3164	2103187	2*
ERR1015486	PRJEB8767	4447101	1737	2225790	2*
ERR1015487	PRJEB8767	4234685	791	2132101	15
ERR1015488	PRJEB8767	4218946	662	2129901	15
ERR1015489	PRJEB8767	4151074	283	2124946	7
ERR1015490	PRJEB8767	4163894	348	2089589	15
ERR1015491	PRJEB8767	4226794	242	2201546	9
ERR1015492	PRJEB8767	4403694	355	2212618	2
ERR1015493	PRJEB8767	4318265	437	2160526	6
ERR1015494	PRJEB8767	4349675	5810	2176035	2*
ERR1015495	PRJEB8767	4081330	262	2127963	29
ERR1015496	PRJEB8767	4144053	3002	2073029	36*
ERR1015497	PRJEB8767	4232847	232	2209157	9
ERR1015498	PRJEB8767	4218113	246	2209473	15
ERR1015499	PRJEB8767	4254898	258	2190063	7
ERR1015500	PRJEB8767	4179334	398	2163670	29
ERR1015501	PRJEB8767	4291524	392	2172349	15
ERR1015502	PRJEB8767	4216718	343	2186582	3
ERR1015503	PRJEB8767	4059996	399	2051449	48
ERR1015504	PRJEB8767	4235058	302	2139110	9
ERR1015505	PRJEB8767	4230534	237	2123929	9
ERR1015506	PRJEB8767	4193492	226	2139934	7
ERR1015507	PRJEB8767	4498433	4446	2250655	6*
ERR1015508	PRJEB8767	4342900	424	2207305	10
ERR1015509	PRJEB8767	4286877	251	2202247	26
ERR1015510	PRJEB8767	4262227	282	2184942	49
ERR1015511	PRJEB8767	4237996	2212	2119618	8*
ERR1015512	PRJEB8767	4342252	4074	2173425	3*
ERR1015513	PRJEB8767	4096354	3374	2048340	11*
ERR1015514	PRJEB8767	4325184	468	2180542	9
ERR1015515	PRJEB8767	4074921	192	2084634	109
ERR1015516	PRJEB8767	4112023	309	2106007	2*
ERR1015517	PRJEB8767	4081527	423	2053458	2
ERR1015518	PRJEB8767	4247420	2683	2124495	36*
ERR1015519	PRJEB8767	4611051	2432	2307667	16
ERR1015520	PRJEB8767	4191772	379	2112961	14
ERR1015521	PRJEB8767	4343387	442	2175163	26
ERR1015522	PRJEB8767	4154906	1687	2083378	109
ERR1015523	PRJEB8767	4299244	639	2199457	9
ERR1015524	PRJEB8767	4440995	2213	2222231	2*
ERR1015525	PRJEB8767	4389449	2574	2197131	46
ERR1015526	PRJEB8767	4237176	221	2144288	262*
ERR1015527	PRJEB8767	4288884	427	2145965	13
ERR1015528	PRJEB8767	4292640	396	2174003	254
ERR1015529	PRJEB8767	4292155	362	2147222	10
ERR1015530	PRJEB8767	4172974	426	2113850	15
ERR1015531	PRJEB8767	4123364	347	2108722	29
ERR1015532	PRJEB8767	4311948	2464	2157846	66
ERR1015533	PRJEB8767	4546950	8787	2274784	14*
ERR1015534	PRJEB8767	4122242	1763	2064186	55*
ERR1015535	PRJEB8767	4282175	1903	2143032	66*
ERR833660	PRJEB8943	4610513	8431	2305782	54*
ERR833661	PRJEB8943	4302527	323	2151792	49
ERR833662	PRJEB8943	4415254	2555	2211644	6*
ERR833663	PRJEB8943	4110659	268	2094859	1
ERR833664	PRJEB8943	4075536	435	2041730	29
ERR833665	PRJEB8943	4097491	245	2053301	3
ERR833666	PRJEB8943	4202569	372	2139613	15
ERR833667	PRJEB8943	4565325	12360	2283012	11*
ERR833668	PRJEB8943	4421881	2971	2212385	8*
ERR833669	PRJEB8943	4161033	479	2124296	2
ERR833670	PRJEB8943	4160335	478	2085608	2
ERR833671	PRJEB8943	4571857	12354	2286051	11*
ERR833672	PRJEB8943	4202923	393	2117430	15
SRR2638108	PRJNA293986	Assembly failed	None	N/A	N/A
SRR2638109	PRJNA293986	Assembly failed	None	N/A	N/A
SRR2638110	PRJNA293986	Assembly failed	None	N/A	N/A
SRR2638111	PRJNA293986	Assembly failed	None	N/A	N/A
SRR2638112	PRJNA293986	Assembly failed	None	N/A	N/A
SRR2638113	PRJNA293986	Assembly failed	None	N/A	N/A
SRR2638114	PRJNA293986	Assembly failed	None	N/A	N/A
SRR2638115	PRJNA293986	Assembly failed	None	N/A	N/A
SRR2638116	PRJNA293986	Assembly failed	None	N/A	N/A
SRR2638117	PRJNA293986	Assembly failed	None	N/A	N/A
SRR2638118	PRJNA293986	Assembly failed	None	N/A	N/A
SRR2638119	PRJNA293986	Assembly failed	None	N/A	N/A
SRR2638120	PRJNA293986	Assembly failed	None	N/A	N/A
SRR2638121	PRJNA293986	Assembly failed	None	N/A	N/A
SRR2638122	PRJNA293986	Assembly failed	None	N/A	N/A
SRR2638123	PRJNA293986	Assembly failed	None	N/A	N/A
SRR2638124	PRJNA293986	Assembly failed	None	N/A	N/A
SRR2638125	PRJNA293986	Assembly failed	None	N/A	N/A
SRR2638126	PRJNA293986	Assembly failed	None	N/A	N/A
SRR2638127	PRJNA293986	Assembly failed	None	N/A	N/A
SRR2638128	PRJNA293986	Assembly failed	None	N/A	N/A
SRR2638129	PRJNA293986	Assembly failed	None	N/A	N/A
SRR2638130	PRJNA293986	Assembly failed	None	N/A	N/A
SRR2638131	PRJNA293986	Assembly failed	None	N/A	N/A
SRR2638132	PRJNA293986	Assembly failed	None	N/A	N/A
SRR2638133	PRJNA293986	Assembly failed	None	N/A	N/A
SRR2638134	PRJNA293986	Assembly failed	None	N/A	N/A
SRR2638135	PRJNA293986	Assembly failed	None	N/A	N/A
SRR2638136	PRJNA293986	Assembly failed	None	N/A	N/A
ERR1204027	PRJEB8721	4866918	26993	2433588	1*
ERR1204028	PRJEB8721	4252098	211	2177634	336*
ERR1204029	PRJEB8721	4823853	26667	2412325	89*
ERR1204030	PRJEB8721	4193577	329	2127017	67
ERR1204031	PRJEB8721	4068825	270	2092790	28
ERR1204032	PRJEB8721	4119731	779	2063764	58
ERR1203933	PRJEB8721	4842408	26408	2421407	4*
ERR1203934	PRJEB8721	5011149	25493	2505963	336*
ERR1203935	PRJEB8721	4053146	239	2091811	42
ERR1203936	PRJEB8721	4932883	25773	2466720	1*
ERR1203937	PRJEB8721	4068650	272	2050328	28
ERR1203938	PRJEB8721	4119066	753	2060323	58
ERR788959	PRJEB8741	4243744	833	2144101	37
ERR788960	PRJEB8741	4256255	810	2144550	37
ERR788961	PRJEB8741	4257360	906	2142843	37
ERR788962	PRJEB8741	4260828	1156	2135683	37*
ERR788963	PRJEB8741	4321691	1345	2167234	37
ERR788964	PRJEB8741	4261066	995	2147366	37
ERR788965	PRJEB8741	4261895	1007	2134314	37
ERR788966	PRJEB8741	4277282	1106	2152296	37
ERR788967	PRJEB8741	4267304	1050	2139390	37*
ERR788968	PRJEB8741	4249758	715	2141865	37
ERR788969	PRJEB8741	4245421	660	2138991	37
ERR788970	PRJEB8741	4261944	1042	2138047	37
ERR788971	PRJEB8741	4245962	661	2143999	37
ERR788972	PRJEB8741	4246009	691	2127795	37*
ERR788973	PRJEB8741	4247279	701	2137492	37
ERR788974	PRJEB8741	4781066	16343	2390881	30*
ERR788975	PRJEB8741	4242057	585	2137364	37
ERR788976	PRJEB8741	4543569	2822	2275957	37*
ERR788977	PRJEB8741	4328378	1189	2165304	37
ERR788978	PRJEB8741	4251845	803	2139927	37
ERR788979	PRJEB8741	4243218	606	2126146	37
ERR788980	PRJEB8741	4313507	484	2220538	37
ERR788981	PRJEB8741	4681920	13884	2341271	37*
ERR788982	PRJEB8741	5953182	36575	2976662	none predicted
ERR788983	PRJEB8741	4291473	842	2154275	37
ERR788984	PRJEB8741	4186486	598	2093594	37
ERR788985	PRJEB8741	4239175	679	2122358	37
ERR788986	PRJEB8741	4247488	865	2139424	37
ERR788987	PRJEB8741	4243153	727	2143258	37
ERR788988	PRJEB8741	4105710	480	2061800	37
ERR788989	PRJEB8741	5193212	21844	2596926	30*
ERR788990	PRJEB8741	4297089	1027	2151495	37
ERR788991	PRJEB8741	4300205	1132	2159986	37*
ERR788992	PRJEB8741	4160173	570	2096824	37
ERR788993	PRJEB8741	4168663	800	2086396	37
ERR788994	PRJEB8741	4173178	650	2088135	37
ERR788995	PRJEB8741	4393761	1017	2216394	37
ERR928220	PRJEB9067	2754833	69173	1377443	none predicted
ERR928221	PRJEB9067	2828870	55117	1414451	none predicted
ERR928222	PRJEB9067	3344028	80109	1672035	none predicted
ERR928223	PRJEB9067	3168573	77140	1584316	none predicted
ERR928224	PRJEB9067	2888247	72363	1444142	none predicted
ERR928225	PRJEB9067	4254477	20688	2127362	none predicted
ERR928226	PRJEB9067	4662370	13941	2331347	1*
ERR928227	PRJEB9067	4442144	59170	2221094	none predicted
ERR928228	PRJEB9067	4088887	55176	2044470	none predicted
ERR928229	PRJEB9067	4328824	58843	2164477	none predicted
ERR928230	PRJEB9067	4189118	25830	2094655	none predicted
ERR928231	PRJEB9067	4610037	16781	2305302	1*
ERR928232	PRJEB9067	4802045	18556	2401050	none predicted
ERR928233	PRJEB9067	4813043	18475	2406583	1*
ERR928234	PRJEB9067	5147879	19072	2574771	1*
ERR928235	PRJEB9067	4821531	25137	2410991	1*
ERR928236	PRJEB9067	4852383	26463	2426354	none predicted
ERR928237	PRJEB9067	4506600	8420	2255158	1*
ERR928238	PRJEB9067	4254269	63327	2127148	none predicted
ERR928239	PRJEB9067	4161387	30390	2080745	none predicted
ERR928240	PRJEB9067	5336817	59566	2668416	none predicted
ERR928241	PRJEB9067	5505388	71723	2752724	none predicted
ERR928242	PRJEB9067	4101954	44943	2051059	none predicted
ERR928243	PRJEB9067	4565203	6642	2283970	1*
ERR928244	PRJEB9067	4390626	31053	2195440	none predicted
ERR928245	PRJEB9067	3622666	50729	1811345	none predicted
ERR928246	PRJEB9067	4322980	31241	2161576	none predicted
ERR928247	PRJEB9067	3703818	45096	1851926	none predicted
ERR928248	PRJEB9067	3709028	51257	1854543	none predicted
ERR928249	PRJEB9067	3796674	53654	1898351	none predicted
ERR928250	PRJEB9067	4922013	48474	2461093	none predicted
ERR928251	PRJEB9067	4259798	4953	2130408	1*
ERR928252	PRJEB9067	4314502	5946	2159921	1*
ERR928253	PRJEB9067	4384494	8434	2192410	1*
ERR928254	PRJEB9067	4932184	43395	2466094	none predicted
ERR928255	PRJEB9067	5017516	45256	2508827	none predicted
ERR928256	PRJEB9067	4477910	8309	2239885	1*
ERR928257	PRJEB9067	4845180	55751	2422610	none predicted
ERR928258	PRJEB9067	4952808	58234	2476421	none predicted
ERR928259	PRJEB9067	4537336	23392	2268680	none predicted
ERR928260	PRJEB9067	4585197	8900	2293276	1*
ERR928261	PRJEB9067	4752581	56677	2376318	none predicted
ERR928262	PRJEB9067	4507263	55764	2253690	none predicted
ERR928263	PRJEB9067	4678626	58400	2339350	none predicted
ERR928264	PRJEB9067	4670935	19827	2335534	none predicted
ERR928265	PRJEB9067	4514417	7381	2257651	1*
ERR928266	PRJEB9067	4500000	6935	2250461	1*
ERR928267	PRJEB9067	4531593	7805	2266261	1*
ERR928268	PRJEB9067	4616115	15979	2308101	none predicted
ERR928269	PRJEB9067	4676988	13436	2338837	none predicted
ERR928270	PRJEB9067	4664976	13621	2332835	1*
ERR928271	PRJEB9067	4678981	14245	2339755	1*
ERR928272	PRJEB9067	4531297	7963	2265670	1*
ERR928273	PRJEB9067	4531746	7930	2266204	1*
ERR928274	PRJEB9067	Assembly failed	None	N/A	N/A
ERR928275	PRJEB9067	4169737	1067	2091521	1
ERR928276	PRJEB9067	4178646	1207	2099809	1
ERR928277	PRJEB9067	4214853	1581	2112841	1
ERR928278	PRJEB9067	4212074	1439	2114571	1
ERR928279	PRJEB9067	4194113	1356	2100021	1
ERR928280	PRJEB9067	4177438	1219	2093495	1
ERR928281	PRJEB9067	4185340	1306	2099730	1
ERR928282	PRJEB9067	4158462	965	2083501	1
ERR928283	PRJEB9067	4158543	940	2080299	1
ERR928284	PRJEB9067	4202270	1521	2108530	1
ERR928285	PRJEB9067	4195056	1428	2107137	1
ERR928286	PRJEB9067	8223009	8517	4112712	1
ERR928287	PRJEB9067	4229555	1644	2114862	1*
ERR928288	PRJEB9067	4255910	1797	2135202	1
ERR928289	PRJEB9067	4269458	831	2148505	1
ERR928290	PRJEB9067	6929484	25484	3464816	1*
ERR928291	PRJEB9067	4238961	699	2127284	1
ERR928292	PRJEB9067	6113854	42040	3057021	none predicted
ERR928293	PRJEB9067	4250984	740	2140839	1
ERR928294	PRJEB9067	8404643	75497	4202336	none predicted
ERR928295	PRJEB9067	7926006	34307	3963052	1*
ERR928296	PRJEB9067	4812265	3921	2409771	1*
ERR928297	PRJEB9067	4838925	4020	2422535	1*
ERR928298	PRJEB9067	4310051	1038	2173410	1*
ERR928299	PRJEB9067	4906386	4419	2455511	1*
ERR928300	PRJEB9067	7948749	34219	3974409	none predicted
ERR928301	PRJEB9067	4764614	3682	2382478	1*
ERR928302	PRJEB9067	8335522	37523	4167922	1*
ERR928303	PRJEB9067	4266133	825	2149424	1
ERR928304	PRJEB9067	5328847	34839	2664640	none predicted
ERR928305	PRJEB9067	4770772	6990	2385943	1*
ERR928306	PRJEB9067	4771858	7027	2387434	1*
ERR928307	PRJEB9067	4893172	7982	2446834	1*
ERR928308	PRJEB9067	4829940	7423	2416455	1*
ERR928309	PRJEB9067	4847873	7326	2425219	1*
ERR928310	PRJEB9067	4835649	7291	2418440	1*
ERR928311	PRJEB9067	4823346	7562	2412126	1*
ERR928312	PRJEB9067	4814169	7329	2407776	1
ERR955906	PRJEB9067	4194581	1496	2098764	1*
SRR2467120	PRJNA285473	5047163	16815	2523658	none predicted
SRR2467121	PRJNA285473	4508050	6034	2254046	27*
SRR2467122	PRJNA285473	4518776	6888	2260688	54*
SRR2467123	PRJNA285473	4330937	805	2176821	48
SRR2467124	PRJNA285473	10874813	150108	5437429	none predicted
SRR2467125	PRJNA285473	Assembly failed	None	N/A	N/A
SRR2467126	PRJNA285473	4937213	14442	2468797	2*
SRR2467127	PRJNA285473	4268253	452	2141472	48
SRR2467128	PRJNA285473	4875779	14940	2438123	1*
SRR2467129	PRJNA285473	4279272	658	2144306	48
SRR2467130	PRJNA285473	11001625	146061	5500859	none predicted
SRR2467131	PRJNA285473	7861034	5924	3931225	48
SRR2915710	PRJNA283119	17509196	126982	8754616	none predicted
SRR2915711	PRJNA283119	16437778	109831	8218959	none predicted
SRR2915712	PRJNA283119	12614774	135426	6307405	none predicted
SRR2915713	PRJNA283119	6867448	68780	3433779	none predicted
SRR2915714	PRJNA283119	10244519	63537	5122360	none predicted
SRR2915715	PRJNA283119	5066664	32389	2533393	1*
SRR2915716	PRJNA283119	5102566	20201	2551493	1*
SRR2915717	PRJNA283119	9530310	48676	4765213	none predicted
SRR2915718	PRJNA283119	4784434	10614	2392222	1*
SRR2915719	PRJNA283119	7257773	34374	3628960	1*
SRR2915720	PRJNA283119	9654664	43882	4827450	1*
SRR2915721	PRJNA283119	11322467	58602	5661347	none predicted
SRR2915722	PRJNA283119	17682312	126260	8841289	none predicted
SRR2915723	PRJNA283119	24321476	277441	12160812	none predicted
SRR2915724	PRJNA283119	8840174	72328	4420124	none predicted
SRR2915725	PRJNA283119	6511899	41953	3256003	3*
SRR2915726	PRJNA283119	7151150	33425	3575679	1*
SRR2915727	PRJNA283119	5242510	64947	2621323	none predicted
SRR2915728	PRJNA283119	16020943	184399	8010489	none predicted
SRR2915729	PRJNA283119	17028037	108430	8514116	none predicted
SRR2915730	PRJNA283119	12701829	68336	6350958	none predicted
SRR2915731	PRJNA283119	15241884	87968	7621052	none predicted
SRR2915732	PRJNA283119	6605414	54248	3302729	none predicted
SRR2915733	PRJNA283119	7347783	142292	3673911	none predicted
SRR2915734	PRJNA283119	5246093	25168	2623362	1*
SRR2915735	PRJNA283119	5205832	11122	2603898	2*
SRR2915736	PRJNA283119	12180577	62941	6090338	none predicted
SRR2915737	PRJNA283119	7369380	40626	3684736	none predicted
SRR2915738	PRJNA283119	5150884	21267	2575592	8*
SRR2915739	PRJNA283119	4648521	7562	2325183	8*
SRR2915740	PRJNA283119	5124355	35962	2562276	none predicted
SRR2915741	PRJNA283119	18970583	126742	9485389	none predicted
SRR2915742	PRJNA283119	13160639	88499	6580424	none predicted
SRR2915743	PRJNA283119	8441452	111145	4220783	none predicted
SRR2915744	PRJNA283119	9962926	50080	4981614	none predicted
SRR2915745	PRJNA283119	8453405	42060	4226777	none predicted
SRR2915746	PRJNA283119	12047372	71707	6023790	none predicted
SRR2915747	PRJNA283119	5022518	19077	2511526	2*
SRR2915748	PRJNA283119	6999708	58192	3499944	55*
SRR2915749	PRJNA283119	4833205	14311	2417345	48*
SRR2915750	PRJNA283119	7611301	58208	3805682	none predicted
SRR2915751	PRJNA283119	5036637	26571	2518449	1*
SRR2915752	PRJNA283119	4670007	15041	2336109	42*
SRR2915753	PRJNA283119	5222218	66992	2611144	none predicted
SRR2915754	PRJNA283119	10899432	67618	5449733	none predicted
SRR2915755	PRJNA283119	9758401	47655	4879365	4*
SRR2915756	PRJNA283119	22785442	245630	11392748	none predicted
SRR2915757	PRJNA283119	16280770	98074	8140465	none predicted
SRR2915758	PRJNA283119	4806112	14371	2403937	2*
SRR2915759	PRJNA283119	5412393	21859	2706741	1*
SRR2915760	PRJNA283119	8408807	97847	4204424	none predicted
SRR2915761	PRJNA283119	11928439	60915	5964392	none predicted
SRR2915762	PRJNA283119	13739656	71532	6869895	none predicted
SRR1981283	PRJNA281633	33324472	390836	16662249	none predicted
SRR1981417	PRJNA281633	Assembly failed	None	N/A	N/A
SRR1981614	PRJNA281633	4879387	21465	2439762	none predicted
SRR1981616	PRJNA281633	21393630	152211	10696854	none predicted
SRR1981618	PRJNA281633	52047589	426210	26023797	none predicted
SRR1981621	PRJNA281633	Assembly failed	None	N/A	N/A
SRR2047584	PRJNA278292	5246680	23386	2623449	1*
SRR2047585	PRJNA278292	4167602	684	2105251	1
SRR2047586	PRJNA278292	4153270	424	2096147	1*
SRR2047587	PRJNA278292	4276366	3975	2138438	1*
SRR2047588	PRJNA278292	4139707	391	2072485	1
SRR2047589	PRJNA278292	4134499	280	2098316	1
SRR2047592	PRJNA278292	4135621	322	2094510	1
SRR2047593	PRJNA278292	Assembly failed	None	N/A	N/A
SRR2047594	PRJNA278292	26646730	385913	13323369	none predicted
SRR2047595	PRJNA278292	5767810	38641	2883963	none predicted
SRR2047596	PRJNA278292	4836657	15055	2418508	1*
SRR2047597	PRJNA278292	4121200	374	2096276	1
SRR2047598	PRJNA278292	4126190	617	2064697	1
SRR2047599	PRJNA278292	4544009	5412	2273554	95*
SRR2047600	PRJNA278292	4331404	3958	2167946	110*
SRR2047601	PRJNA278292	4322008	5461	2161191	63*
SRR2047603	PRJNA278292	4126411	523	2079125	1
SRR2047604	PRJNA278292	4145234	673	2098492	2
SRR2047605	PRJNA278292	4154756	853	2086304	2*
SRR2047607	PRJNA278292	4343727	5395	2173553	1*
SRR2047608	PRJNA278292	4113731	483	2075856	1
SRR2047611	PRJNA278292	4306685	4795	2153581	1*
SRR2047612	PRJNA278292	4121374	319	2070902	1
SRR2047613	PRJNA278292	4103176	747	2064972	2*
SRR2047614	PRJNA278292	4101570	905	2059252	2
SRR2047615	PRJNA278292	4374594	3863	2188350	43
SRR2047617	PRJNA278292	4110528	473	2056833	1
SRR2047624	PRJNA278292	4125932	430	2082675	1
SRR2047625	PRJNA278292	4115081	272	2092051	1
SRR2047626	PRJNA278292	5103843	21347	2551960	1*
SRR2047627	PRJNA278292	Assembly failed	None	N/A	N/A
SRR2047629	PRJNA278292	Assembly failed	None	N/A	N/A
SRR2047822	PRJNA278292	4512849	8220	2257149	63*
SRR2047823	PRJNA278292	5317707	27709	2659014	none predicted
SRR2047831	PRJNA278292	4533218	8968	2267251	1*
SRR2047834	PRJNA278292	4377072	5748	2189419	1*
SRR2047835	PRJNA278292	4133776	306	2122679	1*
SRR2047836	PRJNA278292	5490563	26146	2745479	none predicted
SRR2047837	PRJNA278292	4542670	9412	2271366	1*
SRR2047838	PRJNA278292	4112983	315	2075876	1*
SRR2047842	PRJNA278292	4753708	13131	2377353	1*
SRR2047843	PRJNA278292	4538597	5030	2269896	43*
SRR2047844	PRJNA278292	4216272	982	2108255	43*
SRR2047846	PRJNA278292	4532892	3296	2266681	42
SRR2047847	PRJNA278292	4037333	250	2114617	42
SRR2047849	PRJNA278292	4223538	1505	2114558	1*
SRR2048060	PRJNA278292	4377484	4049	2190569	53
SRR2048061	PRJNA278292	4121095	1863	2061246	53
SRR2048062	PRJNA278292	4113444	360	2085338	1*
SRR2048063	PRJNA278292	4218915	3432	2109784	1*
SRR2048064	PRJNA278292	4118502	534	2090616	42
SRR2048065	PRJNA278292	4165685	453	2111962	1*
SRR2048066	PRJNA278292	4116313	498	2078485	1*
SRR2048067	PRJNA278292	4112266	429	2090896	1*
SRR2048068	PRJNA278292	4108441	386	2073869	1*
SRR2048072	PRJNA278292	6603142	17225	3301841	1*
SRR2048073	PRJNA278292	4149176	1553	2077526	1*
SRR2751293	PRJNA277962	5188097	28227	2594186	41*
SRR2751294	PRJNA277962	2932390	24732	1466249	none predicted
SRR2751295	PRJNA277962	3688253	26500	1844131	none predicted
SRR2751296	PRJNA277962	3727615	65897	1863829	none predicted
SRR2751297	PRJNA277962	3518745	62884	1759383	none predicted
SRR2751298	PRJNA277962	3627149	26847	1813691	none predicted
SRR2751299	PRJNA277962	1934088	16973	967079	none predicted
SRR2751300	PRJNA277962	2150415	18956	1075250	none predicted
SRR2751301	PRJNA277962	4387770	78337	2193927	none predicted
SRR2751302	PRJNA277962	2626233	20795	1313119	none predicted
SRR2751303	PRJNA277962	2686982	23485	1343567	none predicted
SRR2751304	PRJNA277962	1548841	12682	774495	none predicted
SRR2751305	PRJNA277962	5686105	104898	2843088	none predicted
SRR2751306	PRJNA277962	2368666	42229	1184343	none predicted
SRR2751307	PRJNA277962	1329821	11747	664997	none predicted
SRR2751308	PRJNA277962	2685820	50074	1342954	none predicted
SRR2751309	PRJNA277962	4692687	33557	2346413	none predicted
SRR2751310	PRJNA277962	4749365	33408	2374774	none predicted
SRR2751311	PRJNA277962	4360208	3349	2184000	41
ERR780327	PRJEB7830	3941613	1656	1975115	11*
ERR780328	PRJEB7830	4224147	309	2175499	7
ERR780329	PRJEB7830	3964734	2105	1986761	11
ERR780330	PRJEB7830	5921082	79761	2960605	none predicted
ERR780331	PRJEB7830	3902350	351	1964207	11
ERR780332	PRJEB7830	3949210	1851	1980613	11*
ERR780333	PRJEB7830	3970507	2381	1988347	11*
ERR780334	PRJEB7830	5535657	61943	2767890	none predicted
ERR780335	PRJEB7830	3916463	1141	1968448	11
ERR780336	PRJEB7830	3910637	1114	1957893	11
ERR780337	PRJEB7830	3950896	1843	1982348	11
ERR780338	PRJEB7830	3981101	2256	1991680	11*
ERR780339	PRJEB7830	4105691	259	2132967	12
ERR780340	PRJEB7830	4105334	252	2115222	12
ERR780341	PRJEB7830	5984215	82382	2992113	none predicted
ERR780342	PRJEB7830	5762318	74195	2881179	none predicted
ERR780343	PRJEB7830	5665764	69833	2832963	none predicted
ERR780344	PRJEB7830	3944753	1710	1972868	11*
ERR780345	PRJEB7830	5923283	77969	2961653	none predicted
ERR780346	PRJEB7830	4012299	2700	2008398	11*
ERR780347	PRJEB7830	5891742	76716	2945886	none predicted
ERR780348	PRJEB7830	3962333	1996	1987008	11*
SRR1735363	PRJNA271048	5954912	19106	2977521	1*
SRR1735364	PRJNA271048	4278248	5512	2139239	1
SRR1735365	PRJNA271048	4519729	9919	2260291	1*
SRR1735366	PRJNA271048	5636527	11876	2818338	1*
SRR1735367	PRJNA271048	4110331	411	2066954	1
SRR1735368	PRJNA271048	4125041	378	2083687	1
SRR1735369	PRJNA271048	4100139	274	2076548	1
SRR1735370	PRJNA271048	4409713	2461	2218030	2
SRR1735371	PRJNA271048	4644273	3830	2323576	37*
SRR1735372	PRJNA271048	5529287	6670	2766688	37*
SRR1735373	PRJNA271048	4346584	364	2223800	2
SRR1735374	PRJNA271048	4607919	7590	2304670	37*
SRR1735375	PRJNA271048	4105175	327	2102356	1
SRR1735376	PRJNA271048	4183827	628	2097165	1
SRR1735377	PRJNA271048	4109607	295	2110937	1
SRR1735378	PRJNA271048	4419114	7821	2209663	8*
SRR1735379	PRJNA271048	5071259	5349	2537228	8*
SRR1735380	PRJNA271048	4116591	390	2108034	1
SRR1735381	PRJNA271048	4756246	19474	2378360	1*
SRR1735382	PRJNA271048	4120368	374	2092359	1
SRR1735383	PRJNA271048	4813682	4205	2409824	81*
SRR1735384	PRJNA271048	4344995	2010	2175523	81*
ERR604982	PRJEB6575	7601239	65665	3800713	none predicted
ERR604983	PRJEB6575	6246444	35853	3123294	11*
ERR604984	PRJEB6575	5447070	14683	2723991	37*
ERR604985	PRJEB6575	4948016	18956	2474109	11*
ERR604986	PRJEB6575	5541593	21596	2770887	2*
ERR604987	PRJEB6575	4692115	4712	2346630	16*
ERR604988	PRJEB6575	4718629	5225	2360416	16*
ERR604989	PRJEB6575	6674205	23705	3337314	4*
ERR604990	PRJEB6575	9715060	59735	4857537	none predicted
ERR604991	PRJEB6575	8672734	38168	4336536	58*
ERR604992	PRJEB6575	4898528	27948	2449593	58*
ERR604993	PRJEB6575	10588388	58759	5294313	none predicted
ERR604994	PRJEB6575	17152426	146720	8576238	none predicted
ERR604995	PRJEB6575	4550113	12347	2275264	37*
ERR604996	PRJEB6575	6291442	38768	3145805	none predicted
ERR604997	PRJEB6575	17151670	209804	8575836	none predicted
ERR604998	PRJEB6575	6264858	23170	3132681	2*
ERR604999	PRJEB6575	6849376	28138	3424895	2*
ERR605000	PRJEB6575	5113040	21595	2557075	8*
ERR605001	PRJEB6575	5854753	5451	2928817	37
ERR605002	PRJEB6575	5704497	24335	2852714	none predicted
ERR605003	PRJEB6575	5452028	12883	2726869	6*
ERR605004	PRJEB6575	5141192	9988	2570716	11*
ERR605005	PRJEB6575	4229860	1611	2123440	11*
ERR605006	PRJEB6575	5330151	22995	2665080	16*
ERR605007	PRJEB6575	4442820	9911	2222661	55*
ERR605008	PRJEB6575	4468257	10197	2234396	55*
ERR605009	PRJEB6575	Assembly failed	None	N/A	N/A
ERR605010	PRJEB6575	8187329	40479	4093725	none predicted
ERR605011	PRJEB6575	5119465	11860	2560450	2*
ERR605012	PRJEB6575	Assembly failed	None	N/A	N/A
ERR605013	PRJEB6575	6678340	53430	3339202	none predicted
ERR605014	PRJEB6575	6426055	43167	3213080	none predicted
ERR605015	PRJEB6575	8748152	73193	4374155	none predicted
ERR605016	PRJEB6575	5881749	19273	2940987	6*
ERR605017	PRJEB6575	10600189	91577	5300133	none predicted
ERR605018	PRJEB6575	14753277	134065	7376720	none predicted
ERR605019	PRJEB6575	6885585	51582	3442820	none predicted
ERR605020	PRJEB6575	7628589	34847	3814328	none predicted
ERR605021	PRJEB6575	7512934	22792	3756572	2*
ERR605022	PRJEB6575	12488049	71536	6244054	none predicted
ERR605023	PRJEB6575	7628007	61239	3814186	1*
ERR605024	PRJEB6575	8714918	48661	4357485	1*
ERR605025	PRJEB6575	6555977	37948	3278148	none predicted
ERR605026	PRJEB6575	12837318	119268	6418672	none predicted
ERR605027	PRJEB6575	5938680	16891	2969604	2*
ERR605028	PRJEB6575	7481860	45858	3741064	1*
ERR605029	PRJEB6575	4980625	36617	2490326	11*
ERR605030	PRJEB6575	8061637	31472	4030908	1*
ERR605031	PRJEB6575	10177361	106927	5088699	none predicted
ERR605032	PRJEB6575	6548010	24666	3274210	none predicted
ERR605033	PRJEB6575	7446670	73221	3723426	none predicted
ERR605034	PRJEB6575	5094258	37827	2547334	none predicted
ERR629091	PRJEB7326	4224851	783	2133765	54
ERR498029	PRJEB5486	4463193	354	2236597	436
ERR498030	PRJEB5486	4460023	239	2245848	436
ERR498031	PRJEB5486	4453658	238	2281156	436
ERR498032	PRJEB5486	4452680	230	2311393	436
ERR498033	PRJEB5486	4453350	234	2304829	436
ERR498034	PRJEB5486	4453086	226	2279138	436
ERR498035	PRJEB5486	4452866	229	2290304	436
ERR498036	PRJEB5486	6554281	513	3339692	9
ERR375880	PRJEB5003	4590146	11554	2295427	2*
ERR375881	PRJEB5003	4542514	9907	2271359	8*
ERR467530	PRJEB5034	5406615	31027	2703539	1*
ERR467531	PRJEB5034	6832818	70937	3416499	none predicted
ERR467532	PRJEB5034	4254444	1541	2133434	41
ERR467533	PRJEB5034	4167287	379	2091727	2
ERR467534	PRJEB5034	4631144	1180	2322882	54
ERR467535	PRJEB5034	5125383	27816	2562862	1*
ERR467536	PRJEB5034	4571491	1150	2299871	54
ERR467537	PRJEB5034	4919637	26262	2460032	58*
ERR467538	PRJEB5034	4572185	1127	2299805	54
ERR467539	PRJEB5034	4570359	1113	2289881	54*
ERR467540	PRJEB5034	4915731	25419	2458299	58*
ERR467541	PRJEB5034	5305440	27500	2652884	3*
ERR467542	PRJEB5034	4573583	1166	2305463	54
ERR467543	PRJEB5034	5531293	32483	2765826	none predicted
ERR467544	PRJEB5034	5436402	30255	2718372	1*
ERR467545	PRJEB5034	4571333	1126	2307295	54
ERR467546	PRJEB5034	5280669	26868	2640637	54*
ERR467547	PRJEB5034	4571573	1112	2310558	54
ERR467548	PRJEB5034	4288243	305	2204893	8
ERR467549	PRJEB5034	5097463	27885	2549151	1*
ERR467550	PRJEB5034	4529642	1205	2282736	54
ERR467551	PRJEB5034	5226985	31885	2613612	none predicted
ERR467552	PRJEB5034	4572253	1155	2294028	54
ERR467553	PRJEB5034	4141165	272	2151052	1
ERR467554	PRJEB5034	4140056	257	2109026	1
ERR467555	PRJEB5034	5329354	26359	2664835	54*
ERR467556	PRJEB5034	4140065	259	2084267	1
ERR467557	PRJEB5034	4140152	260	2160736	1
ERR467558	PRJEB5034	5108064	31041	2554129	1*
ERR467559	PRJEB5034	5354741	28486	2677634	1*
ERR467560	PRJEB5034	4124579	267	2081331	1
ERR467561	PRJEB5034	4140123	262	2084349	1
ERR467562	PRJEB5034	4099020	258	2066078	1
ERR467563	PRJEB5034	4222478	228	2211742	3
ERR467564	PRJEB5034	4139847	260	2094527	1
ERR467565	PRJEB5034	4571823	1146	2294627	54
ERR467566	PRJEB5034	4187086	261	2107554	1
ERR467567	PRJEB5034	5078190	23839	2539178	37*
ERR467568	PRJEB5034	4569365	1091	2300447	54
ERR467569	PRJEB5034	5267599	24352	2634062	1*
ERR467570	PRJEB5034	4173432	344	2138254	14
ERR467571	PRJEB5034	4397829	358	2222207	14
ERR467572	PRJEB5034	4988882	26985	2494758	58*
ERR467573	PRJEB5034	4927673	25593	2464165	1*
ERR467574	PRJEB5034	4177550	401	2178338	8
ERR467575	PRJEB5034	4230804	353	2151187	14
ERR467576	PRJEB5034	4141429	274	2093200	1
ERR467577	PRJEB5034	4140276	262	2141454	1
ERR467578	PRJEB5034	4570756	1114	2304853	54
ERR467579	PRJEB5034	4164691	427	2155590	2
ERR467580	PRJEB5034	4799804	23357	2400323	1*
ERR467581	PRJEB5034	4573473	1175	2308202	54
ERR467582	PRJEB5034	4068818	234	2123257	67
ERR467583	PRJEB5034	4140996	267	2094746	1
ERR467584	PRJEB5034	4140728	265	2143326	1
ERR467585	PRJEB5034	4083777	716	2047411	8
ERR467586	PRJEB5034	4522733	1154	2268853	54
ERR467587	PRJEB5034	4518162	1100	2269410	54
ERR467588	PRJEB5034	4636818	1278	2322028	54
ERR467589	PRJEB5034	4099337	256	2106150	1
ERR467590	PRJEB5034	4140039	258	2110410	1
ERR467591	PRJEB5034	4649059	1242	2330007	54
ERR467592	PRJEB5034	4572337	1138	2291835	54
ERR467593	PRJEB5034	5042786	29210	2521474	1*
ERR467594	PRJEB5034	4569076	1100	2290877	54
ERR467595	PRJEB5034	5288557	27073	2644638	49*
ERR467596	PRJEB5034	5356694	29318	2678458	54*
ERR467597	PRJEB5034	4217834	485	2175564	2
ERR467598	PRJEB5034	4167235	456	2085880	2
ERR467599	PRJEB5034	5032218	26896	2516192	37*
ERR467600	PRJEB5034	4152423	334	2118267	252*
ERR467601	PRJEB5034	4538948	1123	2274384	54
ERR467602	PRJEB5034	4558216	1165	2298704	54
ERR467603	PRJEB5034	5135976	27987	2568043	1*
ERR467604	PRJEB5034	5162225	31012	2581192	2*
ERR467605	PRJEB5034	4241983	642	2143126	37
ERR467606	PRJEB5034	4066818	597	2050258	8
ERR467607	PRJEB5034	5321303	27854	2660684	54*
ERR467608	PRJEB5034	4165883	451	2135342	2
ERR467609	PRJEB5034	4983323	24920	2491865	37*
ERR467610	PRJEB5034	5354935	28735	2677763	10*
ERR467611	PRJEB5034	4644212	1177	2329771	54
ERR467612	PRJEB5034	4128843	670	2085681	3
ERR467613	PRJEB5034	4060669	260	2099359	15
ERR467614	PRJEB5034	4237735	563	2135360	37
ERR467615	PRJEB5034	4052791	467	2052018	53
ERR467616	PRJEB5034	4050864	737	2034862	5
ERR467617	PRJEB5034	4265487	617	2155939	37
ERR467618	PRJEB5034	4113882	346	2147927	2
ERR467619	PRJEB5034	4229890	599	2134493	37
ERR467620	PRJEB5034	3890520	575	1961361	11*
ERR467621	PRJEB5034	5025616	26856	2512861	30*
ERR467622	PRJEB5034	4241726	628	2133536	37
ERR467623	PRJEB5034	4835426	20666	2417783	1*
ERR467624	PRJEB5034	4238116	570	2146829	37
ERR467625	PRJEB5034	4157837	360	2132836	2
SRR1185961	PRJNA239265	5952323	20943	2976495	109*
SRR1185965	PRJNA239264	10216090	60938	5108182	none predicted
SRR1185964	PRJNA239262	10614750	63791	5307396	none predicted
SRR1185968	PRJNA238844	7073590	35441	3536806	1*
ERR425902	PRJEB4347	5259971	30591	2630031	1*
ERR425903	PRJEB4347	4082718	226	2042583	42
ERR425904	PRJEB4347	5091659	26517	2545881	10*
ERR425905	PRJEB4347	4391302	929	2198582	2
ERR425906	PRJEB4347	4225001	755	2192418	35
ERR425907	PRJEB4347	Assembly failed	None	N/A	N/A
ERR425908	PRJEB4347	4219748	299	2182448	44
ERR425909	PRJEB4347	4424256	340	2275252	44
ERR425910	PRJEB4347	4082570	229	2042583	42
ERR425911	PRJEB4347	4225481	664	2129249	8
ERR425912	PRJEB4347	4260251	324	2237994	8
ERR425913	PRJEB4347	5381728	29374	2690972	none predicted
ERR425914	PRJEB4347	4317288	287	2194764	6
ERR425915	PRJEB4347	4200964	285	2101011	17
ERR425916	PRJEB4347	5301191	32169	2650913	6*
ERR425917	PRJEB4347	4134193	813	2072594	5
ERR425918	PRJEB4347	5033253	29241	2516785	2*
ERR425919	PRJEB4347	4078980	643	2056749	55
ERR425920	PRJEB4347	4035741	1109	2018316	34
ERR425921	PRJEB4347	4173558	1013	2096734	43*
ERR425922	PRJEB4347	4108874	387	2090442	2
ERR425923	PRJEB4347	4997461	29302	2499013	8*
ERR425924	PRJEB4347	3996330	1264	1998574	11*
ERR425925	PRJEB4347	4197026	557	2111895	2
ERR425926	PRJEB4347	4100136	1006	2052225	8*
ERR425927	PRJEB4347	4076270	331	2054082	2
ERR425928	PRJEB4347	4091844	826	2051898	11
ERR425929	PRJEB4347	5134618	31922	2567499	none predicted
ERR425930	PRJEB4347	5417683	57777	2708928	none predicted
ERR425931	PRJEB4347	4272600	1006	2143197	22
ERR425932	PRJEB4347	4467051	1107	2237763	6*
ERR425933	PRJEB4347	4133656	381	2127996	2
ERR425934	PRJEB4347	4137514	269	2094564	2
ERR425935	PRJEB4347	5001659	25194	2500890	2*
ERR425936	PRJEB4347	4089813	262	2135958	42
ERR425937	PRJEB4347	4211264	315	2186419	14
ERR425938	PRJEB4347	4192255	278	2170845	49
ERR425939	PRJEB4347	4083008	229	2061582	42
ERR425940	PRJEB4347	4982098	28251	2491331	none predicted
ERR425941	PRJEB4347	5204333	28170	2602212	6*
ERR425942	PRJEB4347	4228875	1579	2120781	374
ERR425943	PRJEB4347	3857183	850	1936644	11*
ERR425944	PRJEB4347	4700479	24469	2350590	2*
ERR425945	PRJEB4347	5048088	30596	2524274	2*
ERR425946	PRJEB4347	5041407	44056	2520802	11*
ERR425947	PRJEB4347	5111996	47896	2556082	11*
ERR425948	PRJEB4347	5063093	28658	2531588	14*
ERR425949	PRJEB4347	5192526	30302	2596370	2*
ERR425950	PRJEB4347	4079128	979	2050586	58*
ERR425951	PRJEB4347	4174378	370	2089177	14
ERR425952	PRJEB4347	4301248	429	2181701	14
ERR425953	PRJEB4347	4975028	27393	2487688	1*
ERR425954	PRJEB4347	4213847	929	2119637	43
ERR425955	PRJEB4347	4175432	1002	2093627	5
ERR425956	PRJEB4347	4225556	763	2192346	35
ERR425957	PRJEB4347	4135200	790	2081729	5
ERR425958	PRJEB4347	4999877	25420	2500166	1*
ERR425959	PRJEB4347	4110356	355	2061540	2
ERR425960	PRJEB4347	4432710	1014	2219362	6
ERR425961	PRJEB4347	4034482	246	2094412	3
ERR425962	PRJEB4347	4032508	269	2101111	56
ERR425963	PRJEB4347	4419538	292	2218316	17
ERR425964	PRJEB4347	4075072	304	2037809	2
ERR425965	PRJEB4347	4232344	351	2125828	14
ERR425966	PRJEB4347	4257372	284	2153828	6
ERR425967	PRJEB4347	4940839	23414	2470709	4*
ERR425968	PRJEB4347	4187737	322	2164874	8
ERR425969	PRJEB4347	5169161	29727	2584710	6*
ERR425970	PRJEB4347	3929238	967	1971272	11
ERR425971	PRJEB4347	4437761	371	2254228	17
ERR425972	PRJEB4347	4259702	316	2208570	8
ERR425973	PRJEB4347	4083068	232	2100529	42
ERR425974	PRJEB4347	5159218	28830	2579864	10*
ERR425975	PRJEB4347	5179580	26937	2590020	2*
ERR425976	PRJEB4347	4225006	755	2195712	35
ERR425977	PRJEB4347	4268704	911	2135608	8
ERR425978	PRJEB4347	4219253	295	2202702	44
ERR425979	PRJEB4347	5452062	32135	2726336	1*
ERR425980	PRJEB4347	4082979	233	2055760	42
ERR425981	PRJEB4347	4224703	655	2119873	8
ERR425982	PRJEB4347	4259287	315	2208509	8
ERR425983	PRJEB4347	4558929	547	2312329	44
ERR425984	PRJEB4347	4316679	278	2234461	6
ERR425985	PRJEB4347	4199842	309	2182763	17
ERR425986	PRJEB4347	4399946	345	2213594	6
ERR425987	PRJEB4347	4137508	858	2078722	5
ERR425988	PRJEB4347	4191820	280	2133751	49
ERR425989	PRJEB4347	4076026	592	2058889	55
ERR425990	PRJEB4347	4035293	1111	2024498	34
ERR425991	PRJEB4347	4170914	965	2093581	43*
ERR425992	PRJEB4347	4108615	377	2058821	2
ERR425993	PRJEB4347	4078657	629	2055718	55*
ERR425994	PRJEB4347	3998666	1263	2003051	11
ERR425995	PRJEB4347	4198064	556	2119768	2
ERR425996	PRJEB4347	4957301	29854	2478902	4*
ERR425997	PRJEB4347	5284876	38108	2642666	none predicted
ERR496931	PRJEB4347	3868783	243	1969631	11
ERR496932	PRJEB4347	4280170	286	2172824	5
ERR496933	PRJEB4347	4158384	463	2090967	2
ERR496934	PRJEB4347	4580738	4529	2291632	6*
ERR425858	PRJEB4347	4086435	737	2055159	11*
ERR425859	PRJEB4347	4142864	1000	2075435	43
ERR425860	PRJEB4347	3860517	958	1939906	11
ERR425861	PRJEB4347	4265574	937	2136205	22
ERR425862	PRJEB4347	5179298	25721	2589693	6*
ERR425863	PRJEB4347	4131969	367	2082562	2
ERR425864	PRJEB4347	4136526	334	2073862	2
ERR425865	PRJEB4347	4957926	23277	2479042	2*
ERR425866	PRJEB4347	4089122	258	2073605	42
ERR425867	PRJEB4347	4933478	27986	2467076	2*
ERR425868	PRJEB4347	4853860	22525	2427126	14*
ERR425869	PRJEB4347	4083241	233	2066908	42
ERR425870	PRJEB4347	4138602	248	2126478	2
ERR425871	PRJEB4347	4424824	343	2281234	6
ERR425872	PRJEB4347	4232172	1588	2119362	374
ERR425873	PRJEB4347	3856967	886	1933317	11
ERR425874	PRJEB4347	4030510	868	2019036	34
ERR425875	PRJEB4347	5003253	29080	2501958	none predicted
ERR425876	PRJEB4347	4039397	921	2021453	11
ERR425877	PRJEB4347	3995509	1819	2000501	11
ERR425878	PRJEB4347	5016994	26847	2508593	4*
ERR425879	PRJEB4347	4182990	296	2157451	49
ERR425880	PRJEB4347	4863940	27823	2432172	2*
ERR425881	PRJEB4347	4912958	23787	2456759	14*
ERR425882	PRJEB4347	4304412	347	2211469	14
ERR425883	PRJEB4347	4026096	775	2023868	34
ERR425884	PRJEB4347	4212503	902	2116289	43*
ERR425885	PRJEB4347	4172424	949	2093995	5*
ERR425886	PRJEB4347	5047894	33466	2524163	35*
ERR425887	PRJEB4347	4137897	867	2076999	5
ERR425888	PRJEB4347	4985039	24375	2492758	2*
ERR425889	PRJEB4347	4878938	23951	2439902	1*
ERR425890	PRJEB4347	4431706	990	2220797	6*
ERR425891	PRJEB4347	4034913	250	2071182	3
ERR425892	PRJEB4347	4621651	20404	2311378	1*
ERR425893	PRJEB4347	4420270	299	2218113	17
ERR425894	PRJEB4347	4075848	313	2066092	2
ERR425895	PRJEB4347	4232855	355	2126774	14
ERR425896	PRJEB4347	4257693	283	2171932	6
ERR425897	PRJEB4347	4893214	21529	2446849	1*
ERR425898	PRJEB4347	4187640	325	2180990	8
ERR425899	PRJEB4347	4317217	404	2205981	6
ERR425900	PRJEB4347	Assembly failed	None	N/A	N/A
ERR425901	PRJEB4347	4438682	379	2251780	17
SRR1055838	PRJNA232267	41897002	393320	20948589	none predicted
ERR329999	PRJEB4506	5430490	29607	2715456	1*
SRR4125181	PRJNA231221	4235391	346	2159179	3
SRR4125185	PRJNA231221	4256640	1961	2130000	54*
SRR4125186	PRJNA231221	4427114	2305	2219478	102*
ERR347471	PRJEB4639	6164119	82765	3082084	none predicted
ERR347472	PRJEB4639	10683012	97260	5341568	40*
ERR347473	PRJEB4639	5077851	22196	2539558	2*
ERR347474	PRJEB4639	5983989	62228	2992010	none predicted
ERR347475	PRJEB4639	5782479	68318	2891254	none predicted
ERR347476	PRJEB4639	4964531	19155	2482428	none predicted
ERR347477	PRJEB4639	3614828	26188	1807420	none predicted
ERR347478	PRJEB4639	2620899	39394	1310467	none predicted
ERR347479	PRJEB4639	1721552	26986	860813	none predicted
ERR347480	PRJEB4639	4964767	22470	2482965	1*
ERR347481	PRJEB4639	4281506	363	2166269	6
ERR347482	PRJEB4639	4391085	370	2197740	44
ERR347483	PRJEB4639	4147612	318	2130622	17
ERR347484	PRJEB4639	4045310	690	2040838	2
ERR347485	PRJEB4639	4317069	484	2174762	26
ERR347486	PRJEB4639	4226187	344	2163794	17
ERR347487	PRJEB4639	4309460	665	2163628	44
ERR347488	PRJEB4639	4088840	290	2091913	2
ERR347489	PRJEB4639	4147346	379	2135838	2
ERR347490	PRJEB4639	5542316	30640	2771417	none predicted
ERR347491	PRJEB4639	4108900	320	2068668	1
ERR347492	PRJEB4639	4337474	656	2199735	26
ERR347493	PRJEB4639	4178085	363	2113830	12
ERR347494	PRJEB4639	6181245	64189	3090716	none predicted
ERR347495	PRJEB4639	5450242	44288	2725221	1*
ERR347496	PRJEB4639	5569458	46411	2784782	1*
ERR347497	PRJEB4639	6256153	55661	3128236	1*
ERR347498	PRJEB4639	8228795	3107	4118671	44*
ERR347499	PRJEB4639	6191633	54595	3095818	none predicted
ERR347500	PRJEB4639	5936233	55506	2968278	none predicted
ERR347501	PRJEB4639	4142264	523	2114255	250
ERR347502	PRJEB4639	4246676	2804	2125358	55
ERR347503	PRJEB4639	6756343	77937	3378250	none predicted
ERR347504	PRJEB4639	4307715	964	2164111	8*
ERR347505	PRJEB4639	4285122	512	2192125	6
ERR347506	PRJEB4639	4322090	776	2180562	6
ERR347507	PRJEB4639	6667713	76861	3333939	none predicted
ERR347508	PRJEB4639	4108042	315	2074715	1
ERR347509	PRJEB4639	4279974	1378	2146294	35*
ERR347510	PRJEB4639	4163665	1339	2088857	7
ERR347511	PRJEB4639	5780786	41711	2890622	none predicted
ERR347512	PRJEB4639	4130603	958	2082508	34
ERR347513	PRJEB4639	4440958	1144	2232344	6
ERR347514	PRJEB4639	4281968	355	2145444	9
ERR347515	PRJEB4639	4199552	888	2108937	5
ERR347516	PRJEB4639	4319181	332	2174179	6
ERR347517	PRJEB4639	5881011	54486	2940646	1*
ERR347518	PRJEB4639	4409334	1282	2213001	6
ERR347519	PRJEB4639	8892159	76778	4446248	none predicted
ERR347520	PRJEB4639	4072902	1536	2043042	11*
ERR347521	PRJEB4639	4714977	15992	2358338	4*
ERR347522	PRJEB4639	4363053	1021	2190404	10
ERR347523	PRJEB4639	4332094	561	2209531	26
ERR347524	PRJEB4639	5456969	38847	2728550	4*
ERR347525	PRJEB4639	5043898	26893	2522081	2*
ERR347526	PRJEB4639	5347367	41878	2673713	none predicted
ERR347527	PRJEB4639	4396305	1048	2198564	6
ERR347528	PRJEB4639	4175839	685	2088879	125
ERR347529	PRJEB4639	4122222	580	2094946	2
ERR347530	PRJEB4639	5570698	51574	2785357	none predicted
ERR347531	PRJEB4639	4397282	1194	2214353	16
ERR347532	PRJEB4639	5558929	39771	2779572	none predicted
ERR347533	PRJEB4639	4214844	638	2141129	8*
ERR347534	PRJEB4639	4252661	549	2130922	26
ERR347535	PRJEB4639	4163284	469	2092776	1
ERR347536	PRJEB4639	4281879	1143	2155768	8
ERR347537	PRJEB4639	5463652	40298	2732048	6*
ERR347538	PRJEB4639	6153018	61820	3076526	none predicted
ERR347539	PRJEB4639	4168292	457	2086269	2
ERR347540	PRJEB4639	6776162	100899	3388098	none predicted
ERR347541	PRJEB4639	4332339	906	2184119	6
ERR347542	PRJEB4639	4232184	688	2146698	43
ERR347543	PRJEB4639	4096428	699	2051148	55
ERR347544	PRJEB4639	4161884	669	2096576	33
ERR347545	PRJEB4639	4134243	365	2083303	2
ERR347546	PRJEB4639	5272760	23840	2636775	8*
ERR347547	PRJEB4639	4283058	998	2166089	5
ERR347548	PRJEB4639	4102242	483	2072549	2
ERR347549	PRJEB4639	4121555	324	2104956	12
ERR347550	PRJEB4639	4273061	2949	2138420	205
ERR347551	PRJEB4639	4066956	269	2087300	4
ERR347552	PRJEB4639	4294807	371	2187103	10
ERR347553	PRJEB4639	4270429	536	2188444	15
ERR347554	PRJEB4639	5999972	56230	3000012	none predicted
ERR347555	PRJEB4639	4383306	3147	2193851	5*
ERR347556	PRJEB4639	4348247	365	2218552	10
ERR347557	PRJEB4639	4388908	645	2241754	44
ERR347558	PRJEB4639	4314394	529	2185113	44
ERR347559	PRJEB4639	4644137	3321	2324533	16*
ERR347560	PRJEB4639	6302107	67529	3151148	4*
ERR347561	PRJEB4639	4631301	3256	2315890	16
ERR347562	PRJEB4639	4127220	593	2087286	2
ERR347563	PRJEB4639	4094556	365	2105253	2
ERR347564	PRJEB4639	5524969	7617	2762544	2
ERR347565	PRJEB4639	4534826	1202	2289959	16
ERR347566	PRJEB4639	4309480	465	2192215	44
ERR347567	PRJEB4639	4156217	848	2089966	37
ERR347568	PRJEB4639	10201815	75154	5101017	1*
ERR347569	PRJEB4639	12450642	82114	6225511	none predicted
ERR347570	PRJEB4639	4946630	20331	2473336	4*
ERR347395	PRJEB4639	4251574	1124	2143845	35
ERR347396	PRJEB4639	8082169	1070	4048703	7
ERR347397	PRJEB4639	4321306	509	2206999	6
ERR347398	PRJEB4639	7954203	1227	3980829	2
ERR347399	PRJEB4639	3993861	549	2013743	11
ERR347400	PRJEB4639	4270100	1111	2148669	35
ERR347401	PRJEB4639	4246131	845	2132854	29
ERR347402	PRJEB4639	4231496	358	2153984	46
ERR347403	PRJEB4639	4386823	1462	2203915	125
ERR347404	PRJEB4639	5480894	41746	2740637	none predicted
ERR347405	PRJEB4639	4196456	516	2098276	49
ERR347406	PRJEB4639	4212384	781	2124175	3
ERR347407	PRJEB4639	4344799	664	2175995	26
ERR347408	PRJEB4639	4242287	387	2151724	13
ERR347409	PRJEB4639	4105927	564	2054661	2
ERR347410	PRJEB4639	4265857	723	2157963	3
ERR347411	PRJEB4639	4397997	975	2205471	6
ERR347412	PRJEB4639	4233361	867	2133187	18
ERR347413	PRJEB4639	7170161	86584	3585084	none predicted
ERR347414	PRJEB4639	5056127	25969	2528130	7*
ERR347415	PRJEB4639	4252488	699	2144419	37
ERR347416	PRJEB4639	4222997	639	2157983	8
ERR347417	PRJEB4639	4160494	683	2101729	33
ERR347418	PRJEB4639	4138904	302	2109022	12
ERR347419	PRJEB4639	4098987	310	2100850	2
ERR347420	PRJEB4639	4145211	741	2086053	55
ERR347421	PRJEB4639	4294641	470	2165232	10
ERR347422	PRJEB4639	10190128	73896	5095326	1*
ERR347423	PRJEB4639	4167339	375	2091542	10
ERR347424	PRJEB4639	4375228	638	2210058	10
ERR347425	PRJEB4639	4423662	394	2229684	90
ERR347426	PRJEB4639	Assembly failed	None	N/A	N/A
ERR347427	PRJEB4639	4273376	422	2149962	13
ERR347428	PRJEB4639	4553948	3192	2279505	54
ERR347429	PRJEB4639	4282190	718	2161693	13
ERR347430	PRJEB4639	3959829	1240	1990921	11
ERR347431	PRJEB4639	4125603	610	2070534	12
ERR347432	PRJEB4639	4092098	1146	2049012	67
ERR347433	PRJEB4639	4290649	932	2172561	6*
ERR347434	PRJEB4639	4532306	1225	2272957	16
ERR347435	PRJEB4639	4086948	702	2053266	150
ERR347436	PRJEB4639	4132731	421	2112171	2
ERR347437	PRJEB4639	4337976	371	2172064	6
ERR347438	PRJEB4639	5738026	39520	2869274	none predicted
ERR347439	PRJEB4639	4893379	17465	2446804	2*
ERR347440	PRJEB4639	5217193	36158	2608813	1*
ERR347441	PRJEB4639	4810462	11174	2406272	6
ERR347442	PRJEB4639	5330232	40749	2665194	58*
ERR347443	PRJEB4639	4746233	14774	2373149	37*
ERR347444	PRJEB4639	4343746	1285	2190407	6*
ERR347445	PRJEB4639	5465468	40839	2732906	42*
ERR347446	PRJEB4639	5614325	43884	2807380	4*
ERR347447	PRJEB4639	4920972	12609	2460779	44*
ERR347448	PRJEB4639	5612747	39846	2806563	2*
ERR347449	PRJEB4639	4209240	1398	2113533	58*
ERR347450	PRJEB4639	5520212	42407	2760239	none predicted
ERR347451	PRJEB4639	4240659	848	2138946	36
ERR347452	PRJEB4639	4098869	591	2064910	266*
ERR347453	PRJEB4639	4047663	500	2050449	2
ERR347454	PRJEB4639	4275090	600	2140962	26
ERR347455	PRJEB4639	4309896	367	2195533	10
ERR347456	PRJEB4639	4209304	1391	2111130	270*
ERR347457	PRJEB4639	4213580	517	2130999	15
ERR347458	PRJEB4639	4187242	363	2132520	22
ERR347459	PRJEB4639	4248679	446	2133703	26
ERR347460	PRJEB4639	3961749	1304	1987264	11*
ERR347461	PRJEB4639	5988622	61191	2994364	none predicted
ERR347462	PRJEB4639	5260474	25399	2630563	54*
ERR347463	PRJEB4639	4747468	11873	2374816	6*
ERR347464	PRJEB4639	5972344	62702	2986248	none predicted
ERR347465	PRJEB4639	5477721	49664	2738883	none predicted
ERR347466	PRJEB4639	5057952	22807	2529593	46*
ERR347467	PRJEB4639	6239418	62115	3119800	none predicted
ERR347468	PRJEB4639	5713127	108821	2856608	none predicted
ERR347469	PRJEB4639	5404005	46569	2702142	none predicted
ERR347470	PRJEB4639	5651933	48490	2826091	none predicted
ERR376090	PRJEB4315	4705843	83300	2352947	none predicted
ERR376091	PRJEB4315	3691276	71384	1845648	none predicted
ERR376092	PRJEB4315	3542695	67751	1771371	none predicted
ERR376093	PRJEB4315	4476188	80481	2238105	none predicted
ERR376094	PRJEB4315	4306036	1764	2162736	54
ERR376095	PRJEB4315	4195865	28385	2097981	none predicted
ERR232386	PRJEB1483	4185759	919	2111423	60
ERR272103	PRJEB1483	4761337	17400	2380818	2*
ERR272104	PRJEB1483	4667649	16174	2334154	2*
ERR272105	PRJEB1483	4295231	2163	2151634	3*
ERR272106	PRJEB1483	5158344	34945	2579372	none predicted
ERR272107	PRJEB1483	4808224	19042	2404326	3*
ERR272108	PRJEB1483	4279678	1884	2142809	3
ERR272109	PRJEB1483	4353684	1339	2185370	3*
ERR272110	PRJEB1483	4225923	782	2130219	3
ERR272111	PRJEB1483	4244685	1483	2130929	3
ERR272112	PRJEB1483	4182608	463	2125030	3
ERR272113	PRJEB1483	4184843	1035	2106556	3
ERR272114	PRJEB1483	4203447	931	2110769	3
ERR272115	PRJEB1483	5195905	35177	2598226	2*
ERR272116	PRJEB1483	4193389	496	2134355	3
ERR272117	PRJEB1483	4306732	1149	2153469	3
ERR272118	PRJEB1483	4277774	790	2144689	3
ERR272119	PRJEB1483	5031030	33506	2515719	1*
ERR272120	PRJEB1483	5205392	36397	2602795	none predicted
ERR272121	PRJEB1483	5581822	71347	2790963	none predicted
ERR272122	PRJEB1483	4080073	1008	2056548	3
ERR272123	PRJEB1483	5220273	27371	2610180	3*
ERR272124	PRJEB1483	4359662	1369	2190475	3
ERR272125	PRJEB1483	5227228	37565	2613697	none predicted
ERR272126	PRJEB1483	4386782	1233	2202837	3
ERR272127	PRJEB1483	5468071	35565	2734144	3*
ERR272128	PRJEB1483	5336753	33362	2668681	3*
ERR272129	PRJEB1483	5260291	34140	2630244	3*
ERR272130	PRJEB1483	5968873	63522	2984454	none predicted
ERR272131	PRJEB1483	5383489	22369	2692191	3*
ERR272132	PRJEB1483	4491019	3472	2246955	3*
ERR272133	PRJEB1483	4223504	481	2159889	3
ERR272134	PRJEB1483	4396589	1047	2223640	3
ERR272135	PRJEB1483	4356799	773	2194975	3
ERR272136	PRJEB1483	4270863	1201	2136588	3
ERR272137	PRJEB1483	4369766	1038	2201029	3
ERR272138	PRJEB1483	4248962	498	2157131	3
ERR272139	PRJEB1483	4362113	858	2194242	3
ERR272140	PRJEB1483	6631729	73185	3315904	none predicted
ERR272141	PRJEB1483	7321569	86515	3660800	none predicted
ERR272142	PRJEB1483	6091968	58751	3046015	none predicted
ERR272143	PRJEB1483	4216119	911	2134903	3
ERR272144	PRJEB1483	4873081	19283	2436553	3*
ERR272145	PRJEB1483	5091402	30473	2546036	3*
ERR272146	PRJEB1483	Assembly failed	None	N/A	N/A
ERR272147	PRJEB1483	4268546	1136	2148138	3
ERR272148	PRJEB1483	Assembly failed	None	N/A	N/A
ERR272149	PRJEB1483	4101263	870	2050827	3
ERR272150	PRJEB1483	4433255	529	2252854	3
ERR272151	PRJEB1483	4431226	457	2228323	3
ERR272152	PRJEB1483	6054422	53908	3027220	2*
ERR272153	PRJEB1483	4176376	1134	2095737	6
ERR272154	PRJEB1483	4360436	1853	2187746	6
ERR272155	PRJEB1483	6624520	75625	3312299	2*
ERR272156	PRJEB1483	4432518	1611	2222803	6
ERR272157	PRJEB1483	5501355	22537	2750777	6*
ERR272158	PRJEB1483	4429899	677	2256485	6
ERR272159	PRJEB1483	4672827	12572	2336773	6*
ERR272160	PRJEB1483	4491236	7726	2246239	6*
ERR272161	PRJEB1483	4686052	9496	2343893	6*
ERR272162	PRJEB1483	4559995	6696	2280058	6*
ERR272163	PRJEB1483	4306116	1799	2161467	6*
ERR272164	PRJEB1483	4307960	970	2163416	6
ERR272165	PRJEB1483	4334979	737	2177366	6
ERR272166	PRJEB1483	4410341	1027	2219653	6
ERR272167	PRJEB1483	4542122	1317	2284740	6
ERR272168	PRJEB1483	6689172	65042	3344611	4*
ERR272169	PRJEB1483	4595934	2228	2299507	6
ERR272170	PRJEB1483	5742638	40375	2871329	2*
ERR272171	PRJEB1483	5942682	50268	2971445	4*
ERR272172	PRJEB1483	4280403	869	2151880	6
ERR272173	PRJEB1483	4343242	975	2173734	6
ERR272174	PRJEB1483	4437483	931	2237757	6
ERR272175	PRJEB1483	4299469	403	2184566	6
ERR272176	PRJEB1483	4342551	1093	2186164	6
ERR272177	PRJEB1483	4262766	975	2150237	6
ERR272178	PRJEB1483	4380310	695	2210275	6
ERR272179	PRJEB1483	5345853	31846	2673193	none predicted
ERR272180	PRJEB1483	4355838	457	2198912	6
ERR272181	PRJEB1483	4348098	429	2191037	6
ERR272182	PRJEB1483	4372502	1186	2189106	6
ERR272183	PRJEB1483	4558774	1249	2291376	6
ERR272184	PRJEB1483	4330053	838	2175731	6
ERR272185	PRJEB1483	4215540	709	2112592	6
ERR272186	PRJEB1483	4340154	1321	2181169	6
ERR272187	PRJEB1483	4328442	772	2182906	6
ERR272188	PRJEB1483	4347150	1387	2177715	6
ERR272189	PRJEB1483	4296044	1095	2160196	6
ERR272190	PRJEB1483	4295919	1090	2159448	6
ERR272191	PRJEB1483	4386160	1034	2209132	6
ERR272192	PRJEB1483	4780538	9325	2390587	7*
ERR272193	PRJEB1483	4145170	1334	2075327	7
ERR272194	PRJEB1483	4769490	16347	2385281	1*
ERR272195	PRJEB1483	4880573	20389	2440506	2*
ERR272196	PRJEB1483	4524477	12938	2262998	7*
ERR272197	PRJEB1483	4604355	1343	2305371	7
ERR272198	PRJEB1483	4220721	1522	2121036	7
ERR272199	PRJEB1483	4955522	12656	2478888	7*
ERR272242	PRJEB1483	4888862	13175	2445078	44*
ERR272245	PRJEB1483	4344684	555	2214576	44
ERR272057	PRJEB1483	6235608	51822	3117830	none predicted
ERR272058	PRJEB1483	4294074	887	2156410	37
ERR272059	PRJEB1483	4271568	22960	2135794	37*
ERR272060	PRJEB1483	4254515	951	2134853	37*
ERR272061	PRJEB1483	4238438	800	2130366	39
ERR272062	PRJEB1483	4139207	697	2092805	39
ERR272063	PRJEB1483	4087087	710	2046313	39
ERR272064	PRJEB1483	4201084	569	2119615	39
ERR272065	PRJEB1483	4753109	18867	2376593	58*
ERR272066	PRJEB1483	4611197	17451	2305773	3*
ERR272067	PRJEB1483	4390389	22780	2195208	none predicted
ERR272068	PRJEB1483	4898210	15716	2449308	3*
ERR272069	PRJEB1483	4038496	742	2027052	58
ERR272070	PRJEB1483	4185810	1478	2095719	58
ERR272071	PRJEB1483	4107376	832	2059751	58
ERR272072	PRJEB1483	4725433	13572	2363770	58*
ERR272073	PRJEB1483	5137558	16773	2568981	54*
ERR272074	PRJEB1483	4837815	19808	2419011	54*
ERR272075	PRJEB1483	6494496	46318	3247325	1*
ERR272076	PRJEB1483	4188776	1005	2098098	54
ERR272077	PRJEB1483	4171982	869	2094795	54
ERR272078	PRJEB1483	6160453	52365	3080235	none predicted
ERR272079	PRJEB1483	4244219	1196	2126042	54
ERR272080	PRJEB1483	4252164	1314	2135538	54
ERR272081	PRJEB1483	4242344	983	2128830	54
ERR272082	PRJEB1483	4925119	22843	2462732	3*
ERR272083	PRJEB1483	4974323	19846	2487680	1*
[truncated: 3,406 more rows]

## Sheet: supplementary_table_2
Supplementary Table 2. Overview of extrachromosomal elements of C. difficile.
Run ID	Bioproject ID	Plasmid number	Sequence Type ( * indicates high similarity to given MLST type, but not identity)	Number of contigs in plasmid	Circular (based on overlapping ends)	Number of bases in plasmid (sum of all bases in all contigs)	size of biggest contig	Average read coverage of the genome	Average read coverage of the plasmid	Ratio of coverage plasmid/genome (indicates potential copy number)	Type of plasmid based on analysis in the manuscript
ERR017368	PRJEB2101	1	8	54		16171	1871	336.433	2551.48	7.58391	ECE6
ERR017368	PRJEB2101	2	8	71		19458	1343	336.433	2574.71	7.65296	Clostridium difficile ERR17368 pCD-WTSI1
ERR017368	PRJEB2101	3	8	65		17391	1018	336.433	2781.47	8.26752	Clostridium difficile ERR17368 pCD-WTSI1
ERR017368	PRJEB2101	4	8	16		47261	17717	336.433	972.511	2.89065	Clostridium difficile bacteriophage phi CD119
ERR017368	PRJEB2101	5	8	9		6721	3213	336.433	1645.59	4.89129	ECE5
ERR022513	PRJEB2101	1	44	48		11122	1180	240.527	1904.52	7.91811	ECE4
ERR022513	PRJEB2101	2	44	84		19292	878	240.527	2214.81	9.20815	Clostridium difficile ERR17368 pCD-WTSI1
ERR022513	PRJEB2101	3	44	22		6596	1104	240.527	1995.26	8.29537	ECE6
ERR024644	PRJEB2134	1	49	5		7092	3335	41.8302	218.085	5.21358	ECE6
ERR025067	PRJEB2195	1	1	1	Y	5801	5801	14.0565	52.7278	3.75115	singleton
ERR025074	PRJEB2063	1		21		7684	1317	17.9467	592.427	33.0104	singleton
ERR025074	PRJEB2063	2		22		3871	383	17.9467	1493.04	83.1931	Clostridium difficile ERR17368 pCD-WTSI1
ERR025074	PRJEB2063	4		11		3680	751	17.9467	919.247	51.221	singleton
ERR026357	PRJEB2207	1	1	1	Y	12526	12526	24.7699	68.6011	2.76953	Clostridium difficile ERR17368 pCD-WTSI1
ERR026385	PRJEB2207	1	5	1	Y	12484	12484	23.0829	98.6326	4.27297	Clostridium difficile ERR17368 pCD-WTSI1
ERR026401	PRJEB2207	1	1	1	Y	2798	2798	16.0361	51.3445	3.20181	ECE3
ERR026846	PRJEB2207	1	10	2		12578	9050	50.4282	447.844	8.88082	Clostridium difficile ERR17368 pCD-WTSI1
ERR026851	PRJEB2207	1	18	1	Y	12526	12526	40.4901	251.064	6.20062	Clostridium difficile ERR17368 pCD-WTSI1
ERR026851	PRJEB2207	2	18	1	Y	5819	5819	40.4901	182.837	4.51561	ECE5
ERR026853	PRJEB2207	1	6	1	Y	4675	4675	13.4864	104.954	7.78217	ECE6
ERR029527	PRJEB2318	2	1*	2		40132	39890	11.3618	42.8712	3.77329	Clostridium phage phiCD38-2
ERR030333	PRJEB2318	1	1	17		41447	12080	35.0094	172.663	4.9319	Clostridium phage phiCD38-2
ERR030340	PRJEB2318	1	1	2		6730	6562	12.5783	144.7	11.5039	ECE6
ERR030383	PRJEB2318	1	1*	1	Y	12526	12526	28.0163	69.9586	2.49706	Clostridium difficile ERR17368 pCD-WTSI1
ERR044810	PRJEB2318	1	67	2		6702	6548	44.3147	379.78	8.57007	ECE6
ERR044810	PRJEB2318	2	67	5		33833	16153	44.3147	211.96	4.78307	Clostridium phage phiCD38-2
ERR044814	PRJEB2318	1	1	18		40948	14956	62.1747	236.316	3.80084	Clostridium phage phiCD38-2
ERR1015447	PRJEB8767	1	8*	31		12927	1564	88.6372	381.204	4.30072	Clostridium difficile ERR17368 pCD-WTSI1
ERR1015448	PRJEB8767	1	14	6		12829	8346	64.7811	350.252	5.4067	Clostridium difficile ERR17368 pCD-WTSI1
ERR1015449	PRJEB8767	1	10	5		12764	8644	61.2312	310.979	5.07877	Clostridium difficile ERR17368 pCD-WTSI1
ERR1015450	PRJEB8767	1	8*	62		14866	789	94.8065	400.641	4.22588	Clostridium difficile ERR17368 pCD-WTSI1
ERR1015451	PRJEB8767	1	10	7		12847	5370	58.2902	312.38	5.35904	Clostridium difficile ERR17368 pCD-WTSI1
ERR1015452	PRJEB8767	1	46	15		42555	15097	52.9848	277.015	5.22819	Clostridium phage phiCD38-2
ERR1015452	PRJEB8767	2	46	6		12841	6800	52.9848	298.28	5.62954	Clostridium difficile ERR17368 pCD-WTSI1
ERR1015456	PRJEB8767	1	48	6		8247	3163	58.1883	334.54	5.74926	Clostridium difficile ERR17368 pCD-WTSI1
ERR1015456	PRJEB8767	2	48	5		5657	3626	58.1883	494.07	8.49087	ECE6
ERR1015459	PRJEB8767	1	7	1	Y	12526	12526	24.5539	133.957	5.45565	Clostridium difficile ERR17368 pCD-WTSI1
ERR1015461	PRJEB8767	1	8	5		12778	5114	66.0002	281.319	4.26239	Clostridium difficile ERR17368 pCD-WTSI1
ERR1015462	PRJEB8767	1	46	8		41885	19414	56.3986	288.267	5.11125	Clostridium phage phiCD38-2
ERR1015462	PRJEB8767	2	46	12		13338	3479	56.3986	363.367	6.44283	Clostridium difficile ERR17368 pCD-WTSI1
ERR1015464	PRJEB8767	1	243	3		13988	9540	19.2333	63.9578	3.32536	Clostridium difficile ERR17368 pCD-WTSI1
ERR1015468	PRJEB8767	1	2	1		6598	6598	41.964	249.504	5.94567	ECE6
ERR1015470	PRJEB8767	1	7	1		6596	6596	27.946	165.172	5.91039	ECE6
ERR1015470	PRJEB8767	2	7	1	Y	11777	11777	27.946	154.32	5.52207	Clostridium difficile ERR17368 pCD-WTSI1
ERR1015475	PRJEB8767	1	6*	35		14694	1275	145.342	898.71	6.18343	Clostridium difficile ERR17368 pCD-WTSI1
ERR1015479	PRJEB8767	1	9	1		15436	15436	51.0026	413.125	8.10009	ECE4
ERR1015479	PRJEB8767	2	9	1	Y	12488	12488	51.0026	219.412	4.30198	Clostridium difficile ERR17368 pCD-WTSI1
ERR1015479	PRJEB8767	3	9	1	Y	6071	6071	51.0026	289.69	5.6799	ECE1
ERR1015483	PRJEB8767	1	2	19		5232	1012	58.7393	442.548	7.5341	ECE6
ERR1015486	PRJEB8767	1	2*	25		6083	614	155.571	1188.18	7.63755	ECE6
ERR1015491	PRJEB8767	1	9	1	Y	15429	15429	19.6348	159.046	8.10021	ECE4
ERR1015491	PRJEB8767	2	9	1	Y	12488	12488	19.6348	86.9768	4.42972	Clostridium difficile ERR17368 pCD-WTSI1
ERR1015491	PRJEB8767	3	9	1	Y	6071	6071	19.6348	125.474	6.39038	ECE1
ERR1015492	PRJEB8767	1	2	1	Y	4675	4675	21.5449	164.535	7.6368	ECE6
ERR1015494	PRJEB8767	1	2*	56		8960	600	144.186	645.617	4.47765	ECE6
ERR1015495	PRJEB8767	1	29	2		6668	4604	67.5186	344.711	5.10541	ECE6
ERR1015497	PRJEB8767	1	9	1		15438	15438	25.2934	215.387	8.51554	ECE4
ERR1015497	PRJEB8767	2	9	1	Y	6071	6071	25.2934	128.214	5.06908	ECE1
ERR1015497	PRJEB8767	3	9	1	Y	12488	12488	25.2934	111.823	4.42103	Clostridium difficile ERR17368 pCD-WTSI1
ERR1015497	PRJEB8767	4	9	1	Y	6651	6651	25.2934	112.598	4.45169	ECE5
ERR1015499	PRJEB8767	1	7	1		6598	6598	34.561	265.578	7.68432	ECE6
ERR1015499	PRJEB8767	2	7	1	Y	11778	11778	34.561	236.558	6.84464	Clostridium difficile ERR17368 pCD-WTSI1
ERR1015499	PRJEB8767	3	7	2		7061	6804	34.561	279.353	8.08288	ECE4
ERR1015504	PRJEB8767	1	9	3		12889	12487	16.2766	67.0156	4.1173	Clostridium difficile ERR17368 pCD-WTSI1
ERR1015504	PRJEB8767	2	9	1	Y	6071	6071	16.2766	75.749	4.65387	ECE1
ERR1015504	PRJEB8767	3	9	1	Y	15429	15429	16.2766	120.129	7.3805	ECE4
ERR1015505	PRJEB8767	1	9	1	Y	15429	15429	24.3131	208.511	8.57606	ECE4
ERR1015505	PRJEB8767	2	9	1	Y	12488	12488	24.3131	107.344	4.41505	Clostridium difficile ERR17368 pCD-WTSI1
ERR1015505	PRJEB8767	3	9	1	Y	6071	6071	24.3131	125.034	5.14267	ECE1
ERR1015506	PRJEB8767	1	7	1	Y	6257	6257	18.1708	82.6559	4.54882	ECE5
ERR1015506	PRJEB8767	2	7	1	Y	12488	12488	18.1708	87.7765	4.83062	Clostridium difficile ERR17368 pCD-WTSI1
ERR1015508	PRJEB8767	1	10	6		12910	6808	53.4132	339.599	6.35796	Clostridium difficile ERR17368 pCD-WTSI1
ERR1015510	PRJEB8767	1	49	1	Y	12526	12526	19.365	91.0268	4.70059	Clostridium difficile ERR17368 pCD-WTSI1
ERR1015512	PRJEB8767	1	3*	33		8957	712	54.506	332.519	6.10059	Clostridium difficile ERR17368 pCD-WTSI1
ERR1015514	PRJEB8767	1	9	1	Y	6738	6738	12.0641	141.88	11.7605	ECE4
ERR1015514	PRJEB8767	2	9	1	Y	12526	12526	12.0641	88.9301	7.37147	Clostridium difficile ERR17368 pCD-WTSI1
ERR1015516	PRJEB8767	1	2*	2		6742	6568	38.7178	242.543	6.26436	ECE6
ERR1015519	PRJEB8767	1	16	20		13027	4350	35.5385	216.256	6.08512	Clostridium difficile ERR17368 pCD-WTSI1
ERR1015520	PRJEB8767	1	14	4		12816	11264	27.5077	174.771	6.35354	Clostridium difficile ERR17368 pCD-WTSI1
ERR1015523	PRJEB8767	1	9	4		6373	5463	24.3935	135.576	5.55787	ECE1
ERR1015523	PRJEB8767	2	9	6		15815	8003	24.3935	224.472	9.20213	ECE4
ERR1015523	PRJEB8767	3	9	1	Y	12488	12488	24.3935	119.273	4.88952	Clostridium difficile ERR17368 pCD-WTSI1
ERR1015525	PRJEB8767	1	46	112		45325	2045	52.789	282.771	5.35663	Clostridium phage phiCD38-2
ERR1015526	PRJEB8767	1	262*	1	Y	48807	48807	20.6441	56.2988	2.72712	Clostridium difficile bacteriophage phi CD119
ERR1015526	PRJEB8767	2	262*	1	Y	6363	6363	20.6441	94.3215	4.56894	singleton
ERR1015528	PRJEB8767	1	254	1	Y	8101	8101	12.4792	57.4809	4.60613	singleton
ERR1015528	PRJEB8767	2	254	1	Y	8297	8297	12.4792	77.2394	6.18944	ECE6
ERR1015529	PRJEB8767	1	10	7		12846	3633	39.9386	210.751	5.27688	Clostridium difficile ERR17368 pCD-WTSI1
ERR1015533	PRJEB8767	1	14*	45		5832	467	59.5038	429.493	7.21791	ECE6
ERR1015539	PRJEB8767	1	26*	13		8334	3149	43.0316	147.369	3.42467	Clostridium difficile ERR17368 pCD-WTSI1
ERR1015540	PRJEB8767	1	10	4		12829	9505	26.7429	140.545	5.25543	Clostridium difficile ERR17368 pCD-WTSI1
ERR1024373	PRJEB8767	1	45	1		12535	12535	30.8863	155.423	5.03211	Clostridium difficile ERR17368 pCD-WTSI1
ERR1024378	PRJEB8767	1	48	8		5534	1953	74.3413	560.229	7.53591	ECE6
ERR1024378	PRJEB8767	2	48	7		8164	3542	74.3413	381.408	5.1305	Clostridium difficile ERR17368 pCD-WTSI1
ERR1024382	PRJEB8767	1	7	1	Y	12526	12526	28.8199	160.899	5.58291	Clostridium difficile ERR17368 pCD-WTSI1
ERR1024383	PRJEB8767	1	7	28		302433	106967	20.0799	103.208	5.13989	singleton
ERR1024383	PRJEB8767	2	7	1	Y	37071	37071	20.0799	75.0988	3.74	Clostridium phage phiCD38-2
ERR1024383	PRJEB8767	3	7	1	Y	12526	12526	20.0799	96.3417	4.79792	Clostridium difficile ERR17368 pCD-WTSI1
ERR1024385	PRJEB8767	1	37	2		40764	40512	31.9429	133.285	4.17261	Clostridium phage phiCD38-2
ERR1024387	PRJEB8767	1	7	1	Y	12526	12526	28.4538	145.637	5.11837	Clostridium difficile ERR17368 pCD-WTSI1
ERR1024388	PRJEB8767	1	44	12		13122	2317	54.9707	357.808	6.50906	Clostridium difficile ERR17368 pCD-WTSI1
ERR1024388	PRJEB8767	2	44	5		5089	1961	54.9707	600.391	10.922	ECE6
ERR1024388	PRJEB8767	3	44	6		7030	3185	54.9707	338.82	6.16365	ECE6
ERR1024388	PRJEB8767	4	44	5		7155	4007	54.9707	313.838	5.7092	ECE4
ERR1024389	PRJEB8767	1	2	3		4828	3999	64.7373	397.648	6.14248	ECE6
ERR1024391	PRJEB8767	1	2*	18		5842	1401	85.5256	458.734	5.36371	ECE6
ERR1024397	PRJEB8767	1	49	1	Y	12526	12526	24.9258	126.039	5.05658	Clostridium difficile ERR17368 pCD-WTSI1
ERR1024401	PRJEB8767	1	6*	65		14408	696	94.5164	569.171	6.02193	Clostridium difficile ERR17368 pCD-WTSI1
ERR1024403	PRJEB8767	1	6*	45		8542	678	87.0646	491.79	5.64857	ECE6
ERR1024405	PRJEB8767	1	6*	44		13802	1132	81.1141	372.175	4.5883	Clostridium difficile ERR17368 pCD-WTSI1
ERR1024405	PRJEB8767	2	6*	23		7747	1214	81.1141	339.729	4.18829	ECE6
ERR1024410	PRJEB8767	1	8	7		7096	3392	67.7653	416.262	6.14271	ECE6
ERR1024410	PRJEB8767	2	8	15		14926	4679	67.7653	422.342	6.23242	Clostridium difficile ERR17368 pCD-WTSI1
ERR1024410	PRJEB8767	3	8	16		37677	5998	67.7653	272.61	4.02286	Clostridium phage phiCD38-2
ERR1024410	PRJEB8767	4	8	4		46478	27452	67.7653	172.967	2.55245	Clostridium difficile bacteriophage phi CD119
ERR1024412	PRJEB8767	1	7	1	Y	11777	11777	25.3798	112.045	4.41475	Clostridium difficile ERR17368 pCD-WTSI1
ERR1024414	PRJEB8767	1	15	1	Y	7991	7991	30.8021	167.526	5.43879	Clostridium difficile ERR17368 pCD-WTSI1
ERR1024416	PRJEB8767	1	14	6		5124	1574	65.7566	442.168	6.72431	ECE6
ERR1024416	PRJEB8767	2	14	10		12962	2853	65.7566	332.281	5.0532	Clostridium difficile ERR17368 pCD-WTSI1
ERR1024420	PRJEB8767	1	3	8		13140	6109	67.8883	251.562	3.70552	Clostridium difficile ERR17368 pCD-WTSI1
ERR1024421	PRJEB8767	1	44	6		12842	6400	50.6595	260.601	5.14416	Clostridium difficile ERR17368 pCD-WTSI1
ERR1024424	PRJEB8767	1	3	1		31667	31667	28.282	102.624	3.62859	Clostridium phage phiCD38-2
ERR1024424	PRJEB8767	2	3	13		15159	5178	28.282	211.125	7.46498	Clostridium difficile ERR17368 pCD-WTSI1
ERR1024427	PRJEB8767	1	58	1	Y	11881	11881	40.4013	115.315	2.85424	Clostridium difficile ERR17368 pCD-WTSI1
ERR1024427	PRJEB8767	2	58	1	Y	6853	6853	40.4013	160.601	3.97514	ECE4
ERR1024433	PRJEB8767	1	3	1	Y	8072	8072	36.5962	230.004	6.28492	Clostridium difficile ERR17368 pCD-WTSI1
ERR1024434	PRJEB8767	1	3	1	Y	8072	8072	32.2291	206.911	6.42	Clostridium difficile ERR17368 pCD-WTSI1
ERR1024436	PRJEB8767	1	8	65		11161	486	87.03	417.367	4.79567	ECE5
ERR1024436	PRJEB8767	2	8	79		16838	938	87.03	487.525	5.60181	Clostridium difficile ERR17368 pCD-WTSI1
ERR1024436	PRJEB8767	3	8	39		13489	1247	87.03	381.402	4.38242	Clostridium difficile ERR17368 pCD-WTSI1
ERR1024436	PRJEB8767	4	8	36		7784	595	87.03	396.475	4.55562	ECE6
ERR1024438	PRJEB8767	1	14	6		12930	6292	54.6207	273.754	5.01191	Clostridium difficile ERR17368 pCD-WTSI1
ERR1024438	PRJEB8767	2	14	5		6133	5224	54.6207	275.292	5.04006	ECE5
ERR1024440	PRJEB8767	1	75*	50		13771	1017	88.0725	420.086	4.76977	Clostridium difficile ERR17368 pCD-WTSI1
ERR1024440	PRJEB8767	2	75*	27		6430	667	88.0725	432.623	4.91213	ECE1
ERR1024444	PRJEB8767	1	10	5		7152	4989	60.4335	384.296	6.35898	ECE4
ERR1024444	PRJEB8767	2	10	11		13009	2898	60.4335	360.995	5.97343	Clostridium difficile ERR17368 pCD-WTSI1
ERR1024444	PRJEB8767	3	10	4		6588	2688	60.4335	387.974	6.41986	ECE6
ERR1024445	PRJEB8767	1	10	10		7152	2269	63.7765	408.658	6.40765	ECE4
ERR1024445	PRJEB8767	2	10	5		12639	3200	63.7765	401.379	6.29353	Clostridium difficile ERR17368 pCD-WTSI1
ERR1024451	PRJEB8767	1	2	18		12991	2584	100.317	350.258	3.49152	Clostridium difficile ERR17368 pCD-WTSI1
ERR1024453	PRJEB8767	1	2	40		9716	1061	85.8536	475.458	5.53801	ECE6
ERR1024454	PRJEB8767	1	54*	211		130247	3610	89.6493	231.039	2.57714	singleton
ERR1024456	PRJEB8767	1	55	47		14201	1226	100.565	368.701	3.66629	Clostridium difficile ERR17368 pCD-WTSI1
ERR1024458	PRJEB8767	1	45	1		12535	12535	34.6878	190.164	5.48216	Clostridium difficile ERR17368 pCD-WTSI1
ERR1024461	PRJEB8767	1	14	9		12973	4133	64.7244	361.569	5.58628	Clostridium difficile ERR17368 pCD-WTSI1
ERR1024462	PRJEB8767	1	8*	44		13905	1355	103.384	390.274	3.775	Clostridium difficile ERR17368 pCD-WTSI1
ERR1024463	PRJEB8767	1	8*	57		13862	1301	101.871	435.385	4.27389	Clostridium difficile ERR17368 pCD-WTSI1
ERR1203938	PRJEB8721	1	58	20		7947	1219	51.6568	460.006	8.90503	ECE4
ERR1204028	PRJEB8721	1	336*	2		36466	35269	26.1173	67.745	2.59388	singleton
ERR1204028	PRJEB8721	2	336*	1		6385	6385	26.1173	169.993	6.50882	singleton
ERR1204030	PRJEB8721	1	67	6		41133	18174	24.5929	95.6068	3.88758	Clostridium phage phiCD38-2
ERR1204032	PRJEB8721	1	58	18		7485	1470	52.5629	482.842	9.18598	ECE4
ERR125910	PRJEB2101	1	16	18		13080	2819	39.4905	386.895	9.79718	Clostridium difficile ERR17368 pCD-WTSI1
ERR125911	PRJEB2101	1	43*	2		6385	6136	33.1602	235.138	7.09097	ECE5
ERR125911	PRJEB2101	2	43*	1		12491	12491	33.1602	281.75	8.49665	Clostridium difficile ERR17368 pCD-WTSI1
ERR125911	PRJEB2101	3	43*	6		5240	3301	33.1602	330.367	9.96277	ECE6
ERR125914	PRJEB2101	1	33	38		36962	5320	55.7364	242.068	4.3431	Clostridium phage phiCD38-2
ERR125923	PRJEB2101	1	9	1	Y	12488	12488	30.8444	195.907	6.35146	Clostridium difficile ERR17368 pCD-WTSI1
ERR125923	PRJEB2101	2	9	1	Y	15429	15429	30.8444	311.398	10.0958	ECE4
ERR125924	PRJEB2101	1	1	2		6355	6165	11.6648	62.3522	5.34533	ECE6
ERR125924	PRJEB2101	2	1	1	Y	2777	2777	11.6648	57.3886	4.91981	ECE3
ERR125925	PRJEB2101	1	7	86		10072	188	73.8843	650.921	8.81	ECE5
ERR125928	PRJEB2101	1	12	3		6585	3185	28.731	297.764	10.3639	ECE6
ERR125928	PRJEB2101	2	12	3		12547	5370	28.731	308.183	10.7265	Clostridium difficile ERR17368 pCD-WTSI1
ERR125928	PRJEB2101	3	12	1	Y	6651	6651	28.731	264.801	9.21656	ECE5
ERR125929	PRJEB2101	1	9	3		15452	8003	29.5088	435.386	14.7544	ECE4
ERR125929	PRJEB2101	2	9	1		6077	6077	29.5088	411.484	13.9444	ECE1
ERR125929	PRJEB2101	3	9	1	Y	12488	12488	29.5088	267.41	9.06202	Clostridium difficile ERR17368 pCD-WTSI1
ERR125932	PRJEB2101	1	26	1	Y	8071	8071	25.1488	176.277	7.00935	Clostridium difficile ERR17368 pCD-WTSI1
ERR125933	PRJEB2101	1	7	2		12543	10381	29.9822	212.098	7.07412	Clostridium difficile ERR17368 pCD-WTSI1
ERR125933	PRJEB2101	2	7	1		6859	6859	29.9822	309.556	10.3247	ECE4
ERR125935	PRJEB2101	1	7	50		14916	1199	59.8332	569.687	9.52126	Clostridium difficile ERR17368 pCD-WTSI1
ERR125935	PRJEB2101	2	7	15		7144	4501	59.8332	382.652	6.39531	ECE5
ERR125936	PRJEB2101	1		3		18812	15983	39.2132	185.054	4.71918	singleton
ERR125942	PRJEB2101	1	1	5		3363	1831	20.4253	538.108	26.3451	pCD-SMR
ERR125942	PRJEB2101	2	1	5		3542	2046	20.4253	911.341	44.6182	singleton
ERR125942	PRJEB2101	3	1	6		2413	1418	20.4253	708.268	34.6759	singleton
ERR125942	PRJEB2101	4	1	1	Y	6234	6234	20.4253	216.346	10.5921	singleton
ERR125946	PRJEB2101	1	1	5		41511	26868	47.8788	174.406	3.64266	Clostridium phage phiCD38-2
ERR125959	PRJEB2101	1	2	4		6681	3152	34.3663	276.027	8.03189	ECE6
ERR125960	PRJEB2101	1	2	7		7074	3158	35.3561	255.671	7.23131	ECE6
ERR125968	PRJEB2101	1	49	5		5161	2073	24.7414	244.235	9.8715	ECE6
ERR125968	PRJEB2101	2	49	2		12558	8381	24.7414	240.106	9.70462	Clostridium difficile ERR17368 pCD-WTSI1
ERR125980	PRJEB2101	2	10*	1	Y	12526	12526	13.1775	155.406	11.7933	Clostridium difficile ERR17368 pCD-WTSI1
ERR125986	PRJEB2101	1	53	17		11614	2292	33.0949	263.69	7.9677	ECE4
ERR125986	PRJEB2101	2	53	12		7460	3392	33.0949	242.06	7.31414	ECE6
ERR125987	PRJEB2101	1	46	15		105155	58284	22.64	82.5348	3.64553	Clostridium difficile ERR17368 pCD-WTSI1
ERR125987	PRJEB2101	2	46	1	Y	5925	5925	22.64	104.917	4.63417	ECE5
ERR125988	PRJEB2101	1	2	6		7081	3391	22.5603	166.18	7.36607	ECE6
ERR125990	PRJEB2101	1	8	2		6577	4513	14.794	300.031	20.2806	ECE6
ERR125990	PRJEB2101	2	8	6		14599	9014	14.794	365.966	24.7374	Clostridium difficile ERR17368 pCD-WTSI1
ERR125990	PRJEB2101	3	8	3		11798	5370	14.794	319.732	21.6122	Clostridium difficile ERR17368 pCD-WTSI1
ERR125990	PRJEB2101	4	8	1	Y	46315	46315	14.794	62.2545	4.20808	Clostridium difficile bacteriophage phi CD119
ERR125990	PRJEB2101	5	8	1	Y	6257	6257	14.794	286.311	19.3531	ECE5
ERR125994	PRJEB2101	1	6	1	Y	45960	45960	23.6016	91.9261	3.89491	Clostridium phage phiCD38-2
ERR125994	PRJEB2101	2	6	4		41189	26863	23.6016	101.909	4.31788	Clostridium phage phiCD38-2
ERR126000	PRJEB2101	1	53	2		6758	6576	16.1951	127.133	7.85012	ECE6
ERR126000	PRJEB2101	2	53	1	Y	12526	12526	16.1951	27.3472	1.68861	Clostridium difficile ERR17368 pCD-WTSI1
ERR126000	PRJEB2101	3	53	1	Y	10914	10914	16.1951	115.303	7.11961	ECE4
ERR126001	PRJEB2101	2	21*	1	Y	10914	10914	14.2913	25.5204	1.78573	ECE4
ERR126001	PRJEB2101	4	21*	1	Y	6690	6690	14.2913	27.7615	1.94254	ECE6
ERR1346267	PRJEB11868	1	37	6		40492	18892	16.2954	56.4937	3.46684	Clostridium phage phiCD38-2
ERR171361	PRJEB3012	1	159	1	Y	4675	4675	13.7104	153.34	11.1842	ECE6
ERR171364	PRJEB3012	1	96	6		12740	6791	20.6137	135.987	6.59689	Clostridium difficile ERR17368 pCD-WTSI1
ERR178539	PRJEB3035	1	37	6		40492	18892	16.2947	56.4937	3.46701	Clostridium phage phiCD38-2
ERR178549	PRJEB3035	1	37	10		40764	11558	15.8251	61.6514	3.89579	Clostridium phage phiCD38-2
ERR178549	PRJEB3035	2	37	1	Y	8158	8158	15.8251	90.2148	5.70073	singleton
ERR1853152	PRJEB17618	1	8	68		10547	403	128.106	747.19	5.83258	ECE6
ERR1853153	PRJEB17618	1		20		4797	1288	40.6626	732.472	18.0134	ECE3
ERR1853156	PRJEB17618	1	1	27		63377	12400	150.843	314.767	2.08673	singleton
ERR1853159	PRJEB17618	1		3		2071	1629	42.9958	1387.18	32.2631	singleton
ERR1853160	PRJEB17618	1		6		2731	1171	38.5423	1287.14	33.3956	singleton
ERR1853164	PRJEB17618	1	4	49		8158	250	148.431	817.997	5.51095	ECE6
ERR1853171	PRJEB17618	1	4	51		8740	307	137.685	1268.31	9.21167	ECE6
ERR1853173	PRJEB17618	1	14	58		18788	2054	51.6338	1155.63	22.3812	ECE6
ERR1853173	PRJEB17618	2	14	96		25240	986	51.6338	939.639	18.1981	Clostridium difficile ERR17368 pCD-WTSI1
ERR1853182	PRJEB17618	1	4	50		9396	346	122.45	1355.34	11.0685	ECE6
ERR1853188	PRJEB17618	1	4	49		7683	204	111.63	278.75	2.49709	ECE6
ERR232386	PRJEB1483	1	60	10		5979	1776	37.3343	223.466	5.98553	coliphage phi-X174
ERR232396	PRJEB1483	1	168	11		16579	8676	46.8737	280.237	5.97856	Clostridium difficile ERR17368 pCD-WTSI1
ERR232400	PRJEB1483	1	179	18		11754	2789	27.6064	256.275	9.28319	ECE4
ERR232400	PRJEB1483	2	179	7		5634	3751	27.6064	291.52	10.5599	ECE5
ERR247053	PRJEB3012	1	48	9		5384	2001	37.023	1004.46	27.1306	singleton
ERR247062	PRJEB3012	1	2	1		6558	6558	16.3441	154.41	9.44748	ECE6
ERR247066	PRJEB3012	1	2	2		6724	6559	15.0902	108.669	7.2013	ECE6
ERR247079	PRJEB3012	1	168	1		7019	7019	17.6046	132.505	7.52671	ECE6
ERR247079	PRJEB3012	2	168	1	Y	16058	16058	17.6046	74.8646	4.25256	Clostridium difficile ERR17368 pCD-WTSI1
ERR247082	PRJEB3012	1	167	1	Y	5231	5231	26.8127	112.47	4.19467	ECE4
ERR247086	PRJEB3012	1	280	1	Y	6939	6939	10.8079	78.9984	7.30933	ECE4
ERR247087	PRJEB3012	1	280	1	Y	6939	6939	10.4252	75.4259	7.23498	ECE4
ERR247092	PRJEB3012	1	5	1		8334	8334	15.0356	225.127	14.973	ECE6
ERR248764	PRJEB1702	1	1	59		7375	482	40.2451	144.186	3.5827	coliphage phi-X174
ERR248767	PRJEB1702	1	1	4		5589	3091	35.684	79.2551	2.22103	coliphage phi-X174
ERR248772	PRJEB1702	1	1*	32		6616	986	38.6387	76.3281	1.97543	coliphage phi-X174
ERR248775	PRJEB1702	1	1	37		6766	739	33.372	90.2459	2.70424	coliphage phi-X174
ERR248776	PRJEB1702	1	1*	96		8423	395	36.5544	82.7241	2.26304	coliphage phi-X174
ERR248777	PRJEB1702	1	1*	35		6599	1033	30.2755	58.1464	1.92058	coliphage phi-X174
ERR248778	PRJEB1702	1	1*	36		6530	906	27.1636	47.9408	1.76489	coliphage phi-X174
ERR251714	PRJEB1729	1	14	15		5367	1135	33.3558	392.234	11.7591	ECE6
ERR251714	PRJEB1729	2	14	9		6369	4610	33.3558	240.38	7.20655	ECE5
ERR251728	PRJEB1729	1	3	17		78239	18694	38.1203	103.041	2.70304	Clostridium difficile ERR17368 pCD-WTSI1
ERR251746	PRJEB1729	1	51*	36		14429	1481	31.2824	281.782	9.00769	Clostridium difficile ERR17368 pCD-WTSI1
ERR251746	PRJEB1729	2	51*	4		5808	5385	31.2824	229.129	7.32453	coliphage phi-X174
ERR251747	PRJEB1729	1		7		5774	3036	42.4052	82.7067	1.95039	coliphage phi-X174
ERR251761	PRJEB1729	1	72	1	Y	12526	12526	19.8479	191.018	9.62411	Clostridium difficile ERR17368 pCD-WTSI1
ERR251761	PRJEB1729	2	72	1	Y	5386	5386	19.8479	172.455	8.68881	coliphage phi-X174
ERR251763	PRJEB1729	1	14	14		13404	3143	27.572	182.603	6.62275	Clostridium difficile ERR17368 pCD-WTSI1
ERR251763	PRJEB1729	2	14	27		6159	651	27.572	384.719	13.9532	ECE6
ERR251764	PRJEB1729	1	44	4		12825	11875	30.4282	395.711	13.0047	Clostridium difficile ERR17368 pCD-WTSI1
ERR251769	PRJEB1729	1	8	21		7727	2002	37.6125	346.636	9.21597	ECE6
ERR251769	PRJEB1729	2	8	14		6509	1935	37.6125	382.263	10.1632	ECE5
ERR251771	PRJEB1729	1	2	1		6649	6649	24.6003	173.527	7.05384	ECE6
ERR251771	PRJEB1729	2	2	1	Y	5386	5386	24.6003	156.645	6.36759	coliphage phi-X174
ERR251774	PRJEB1729	1	5	15		7288	2990	35.407	296.499	8.37403	ECE6
ERR251779	PRJEB1729	1	8*	14		6050	1730	45.3685	264.569	5.83155	coliphage phi-X174
ERR251782	PRJEB1729	1	2	8		13021	3529	30.3069	186.946	6.16845	Clostridium difficile ERR17368 pCD-WTSI1
ERR251788	PRJEB1729	1	53	15		12074	6265	44.4907	236.585	5.31762	ECE4
ERR251788	PRJEB1729	2	53	15		6351	1815	44.4907	265.802	5.97434	coliphage phi-X174
ERR251788	PRJEB1729	3	53	28		8300	1514	44.4907	397.215	8.92804	ECE6
ERR251789	PRJEB1729	1	22*	1	Y	5386	5386	25.0328	65.9158	2.63317	coliphage phi-X174
ERR251794	PRJEB1729	1	26*	1	Y	12526	12526	14.0853	56.9646	4.04425	Clostridium difficile ERR17368 pCD-WTSI1
ERR251794	PRJEB1729	2	26*	1		6734	6734	14.0853	72.9698	5.18056	ECE6
ERR251794	PRJEB1729	3	26*	1	Y	4675	4675	14.0853	103.403	7.34117	ECE6
ERR251795	PRJEB1729	1	223*	1	Y	4675	4675	12.5045	134.656	10.7686	ECE6
ERR251795	PRJEB1729	2	223*	1	Y	5386	5386	12.5045	19.8886	1.59051	coliphage phi-X174
ERR251795	PRJEB1729	3	223*	1	Y	6853	6853	12.5045	86.4149	6.91068	ECE4
ERR251795	PRJEB1729	4	223*	1	Y	12526	12526	12.5045	68.9389	5.51311	Clostridium difficile ERR17368 pCD-WTSI1
ERR251796	PRJEB1729	1	1*	1	Y	12526	12526	12.9193	82.1617	6.35961	Clostridium difficile ERR17368 pCD-WTSI1
ERR251797	PRJEB1729	1	371*	3		3606	3324	12.6832	484.123	38.1705	ECE3
ERR251797	PRJEB1729	2	371*	1	Y	6853	6853	12.6832	47.1985	3.72135	ECE4
ERR251797	PRJEB1729	3	371*	1	Y	12526	12526	12.6832	49.8894	3.93352	Clostridium difficile ERR17368 pCD-WTSI1
ERR251797	PRJEB1729	4	371*	1	Y	4675	4675	12.6832	105.078	8.28486	ECE6
ERR251798	PRJEB1729	1	1*	2		6891	6738	11.3681	70.976	6.24343	ECE6
ERR251799	PRJEB1729	2	117	1		1485	1485	14.183	23.691	1.67038	singleton
ERR251800	PRJEB1729	1	14*	3		12793	12511	19.5989	194.456	9.9218	Clostridium difficile ERR17368 pCD-WTSI1
ERR251800	PRJEB1729	2	14*	1	Y	4675	4675	19.5989	171.269	8.73871	ECE6
ERR251801	PRJEB1729	1	102*	13		29854	10463	22.361	153.587	6.86854	Clostridium difficile ERR17368 pCD-WTSI1
ERR251801	PRJEB1729	2	102*	1	Y	1979	1979	22.361	76.86	3.43724	ECE2
ERR251802	PRJEB1729	1	10*	8		14436	9463	21.5541	151.561	7.03164	Clostridium difficile ERR17368 pCD-WTSI1
ERR251802	PRJEB1729	2	10*	5		11681	4621	21.5541	203.88	9.45898	ECE6
ERR251802	PRJEB1729	3	10*	2		6993	6564	21.5541	114.271	5.30159	ECE4
ERR251807	PRJEB1729	1	8	10		7342	4488	30.4517	213.091	6.99767	ECE6
ERR251809	PRJEB1729	1	14*	29		6522	951	21.9597	349.743	15.9266	ECE6
ERR251809	PRJEB1729	2	14*	30		14446	2215	21.9597	213.828	9.73728	Clostridium difficile ERR17368 pCD-WTSI1
ERR251810	PRJEB1729	1	46	15		15722	5161	19.7043	123.461	6.2657	Clostridium difficile ERR17368 pCD-WTSI1
ERR251812	PRJEB1729	1	67*	1	Y	4675	4675	19.9938	82.0678	4.10467	ECE6
ERR251812	PRJEB1729	2	67*	1		6734	6734	19.9938	57.2613	2.86396	ECE6
ERR251812	PRJEB1729	3	67*	1	Y	12526	12526	19.9938	46.1838	2.30991	Clostridium difficile ERR17368 pCD-WTSI1
ERR251813	PRJEB1729	1	44*	1	Y	12526	12526	16.8072	90.6759	5.39507	Clostridium difficile ERR17368 pCD-WTSI1
ERR251813	PRJEB1729	2	44*	1	Y	4675	4675	16.8072	187.305	11.1443	ECE6
ERR251813	PRJEB1729	3	44*	1	Y	6853	6853	16.8072	106.414	6.33148	ECE4
ERR251814	PRJEB1729	1	16*	1	Y	12526	12526	15.0478	90.29	6.00022	Clostridium difficile ERR17368 pCD-WTSI1
ERR251815	PRJEB1729	1	44*	1	Y	3361	3361	16.6156	371.962	22.3863	ECE3
ERR251815	PRJEB1729	2	44*	1	Y	4675	4675	16.6156	192.831	11.6054	ECE6
ERR251815	PRJEB1729	3	44*	1	Y	12526	12526	16.6156	98.1923	5.90965	Clostridium difficile ERR17368 pCD-WTSI1
ERR251815	PRJEB1729	4	44*	1	Y	6853	6853	16.6156	92.179	5.54775	ECE4
ERR251816	PRJEB1729	1	2*	3		7008	6726	19.2082	110.308	5.74272	ECE6
ERR251817	PRJEB1729	1	33	9		59899	44248	18.131	34.3722	1.89577	Clostridium difficile bacteriophage phi CD119
ERR251817	PRJEB1729	2	33	1		1500	1500	18.131	41.2777	2.27664	singleton
ERR251818	PRJEB1729	1	44*	4		12811	9394	20.7231	166.925	8.05501	Clostridium difficile ERR17368 pCD-WTSI1
ERR251818	PRJEB1729	3	44*	1	Y	4675	4675	20.7231	106.399	5.13435	ECE6
ERR251819	PRJEB1729	1	13	15		29850	10457	25.7073	100.799	3.92104	Clostridium difficile ERR17368 pCD-WTSI1
ERR251819	PRJEB1729	2	13	1	Y	1979	1979	25.7073	125.97	4.90018	ECE2
ERR251820	PRJEB1729	1	44	19		14990	6751	40.5621	238.477	5.87931	Clostridium difficile ERR17368 pCD-WTSI1
ERR251820	PRJEB1729	2	44	13		7644	2192	40.5621	192.925	4.75628	ECE4
ERR251820	PRJEB1729	3	44	25		13158	3554	40.5621	299.877	7.39302	ECE6
ERR251825	PRJEB1729	1	8	19		9459	2695	35.4402	148.528	4.19096	ECE5
ERR251825	PRJEB1729	2	8	5		12027	6188	35.4402	180.984	5.10673	Clostridium difficile ERR17368 pCD-WTSI1
ERR251825	PRJEB1729	3	8	12		14920	5871	35.4402	268.069	7.56398	Clostridium difficile ERR17368 pCD-WTSI1
ERR251827	PRJEB1729	1	14	16		3335	308	23.0353	457.171	19.8465	ECE6
ERR251827	PRJEB1729	2	14	61		15280	721	23.0353	223.373	9.69697	Clostridium difficile ERR17368 pCD-WTSI1
ERR251828	PRJEB1729	1	46	27		16616	3796	20.2325	139.152	6.87765	Clostridium difficile ERR17368 pCD-WTSI1
ERR251830	PRJEB1729	3	14	1	Y	4675	4675	10.5384	138.758	13.1669	ECE6
ERR251830	PRJEB1729	4	14	1	Y	12526	12526	10.5384	73.8318	7.006	Clostridium difficile ERR17368 pCD-WTSI1
ERR251830	PRJEB1729	5	14	1	Y	6690	6690	10.5384	96.3738	9.14505	ECE6
ERR251831	PRJEB1729	1	1	1	Y	4675	4675	17.504	30.0582	1.71722	ECE6
ERR251833	PRJEB1729	3	1*	1	Y	3361	3361	10.5987	444.184	41.9091	ECE3
ERR251837	PRJEB1729	1	8	13		29930	10467	19.7879	99.714	5.03913	Clostridium difficile ERR17368 pCD-WTSI1
ERR251839	PRJEB1729	1	8	1	Y	46315	46315	17.6717	41.5047	2.34866	Clostridium difficile bacteriophage phi CD119
ERR251843	PRJEB1729	1	8	8		7247	5724	30.8206	234.489	7.60819	ECE6
ERR251843	PRJEB1729	2	8	12		9185	2870	30.8206	119.74	3.88506	ECE5
ERR251843	PRJEB1729	3	8	6		14765	9990	30.8206	224.933	7.29814	Clostridium difficile ERR17368 pCD-WTSI1
ERR251843	PRJEB1729	4	8	6		12134	9635	30.8206	171.974	5.57983	Clostridium difficile ERR17368 pCD-WTSI1
ERR251845	PRJEB1729	1	14	19		6333	893	15.8003	212.919	13.4757	ECE6
ERR251845	PRJEB1729	2	14	20		14185	2995	15.8003	148.323	9.3874	Clostridium difficile ERR17368 pCD-WTSI1
ERR251846	PRJEB1729	1	46	10		15366	5784	25.8572	149.795	5.79317	Clostridium difficile ERR17368 pCD-WTSI1
ERR251856	PRJEB1729	2	17	1	Y	6853	6853	10.246	59.2075	5.77862	ECE4
ERR251872	PRJEB1729	1	44	1	Y	12526	12526	20.6309	151.773	7.35658	Clostridium difficile ERR17368 pCD-WTSI1
ERR251872	PRJEB1729	2	44	2		6734	6564	20.6309	103.504	5.01694	ECE6
ERR251872	PRJEB1729	3	44	1	Y	4675	4675	20.6309	203.489	9.86332	ECE6
ERR251876	PRJEB1729	1	8	3		6795	6538	33.5184	142.25	4.24395	ECE6
ERR251876	PRJEB1729	2	8	5		12007	8078	33.5184	139.148	4.1514	Clostridium difficile ERR17368 pCD-WTSI1
ERR251876	PRJEB1729	3	8	1	Y	6257	6257	33.5184	93.5781	2.79184	ECE5
ERR256938	PRJEB3012	1	2	2		6735	3554	16.8163	83.8705	4.98744	ECE6
ERR256943	PRJEB3012	1	56	4		12832	10358	15.909	144.794	9.10143	Clostridium difficile ERR17368 pCD-WTSI1
ERR256943	PRJEB3012	2	56	1	Y	6853	6853	15.909	209.766	13.1854	ECE4
ERR256944	PRJEB3012	1	2	1	Y	4675	4675	21.8672	260.042	11.8919	ECE6
ERR256945	PRJEB3012	1	49	6		12778	6144	77.8679	574.48	7.37763	Clostridium difficile ERR17368 pCD-WTSI1
ERR256946	PRJEB3012	1	2	2		6565	3391	18.6099	201.076	10.8048	ECE6
ERR256948	PRJEB3012	1	14	1	Y	12525	12525	16.5222	118.661	7.18192	Clostridium difficile ERR17368 pCD-WTSI1
ERR256950	PRJEB3012	1	8	11		12104	4920	32.9856	270.847	8.21106	Clostridium difficile ERR17368 pCD-WTSI1
ERR256951	PRJEB3012	1	44	1		12535	12535	15.6694	139.563	8.90671	Clostridium difficile ERR17368 pCD-WTSI1
ERR256954	PRJEB3012	1	2	2		6742	6568	16.3209	143.011	8.76242	ECE6
ERR256955	PRJEB3012	1	49	8		12819	4695	45.0897	324.254	7.19132	Clostridium difficile ERR17368 pCD-WTSI1
ERR256959	PRJEB3012	1	15	1	Y	1979	1979	22.3179	283.592	12.7069	ECE2
ERR256965	PRJEB3012	1	5	6		8392	3988	57.9486	277.831	4.79445	ECE6
ERR256965	PRJEB3012	2	5	8		4996	1391	57.9486	551.308	9.51375	ECE6
ERR256968	PRJEB3012	1	49	4		5131	2625	27.1862	231.488	8.51489	ECE6
ERR256968	PRJEB3012	2	49	1	Y	12488	12488	27.1862	196.796	7.2388	Clostridium difficile ERR17368 pCD-WTSI1
ERR256970	PRJEB3012	1	56	1		12531	12531	30.7171	224.926	7.32251	Clostridium difficile ERR17368 pCD-WTSI1
ERR256972	PRJEB3012	1	2	4		6644	3117	46.7844	440.036	9.4056	ECE6
ERR256973	PRJEB3012	1	2	2		6567	3392	39.3138	325.719	8.28511	ECE6
ERR256974	PRJEB3012	1	2	3		6570	3392	31.6469	298.577	9.43463	ECE6
ERR256975	PRJEB3012	1	2*	2		6567	3392	62.8584	606.057	9.64162	ECE6
ERR256976	PRJEB3012	1	2	4		6637	2842	64.1741	299.936	4.67379	ECE6
ERR256977	PRJEB3012	1	2	1		6558	6558	26.2882	252.605	9.60907	ECE6
ERR256978	PRJEB3012	1	2	2		6541	3392	18.2712	177.614	9.72096	ECE6
ERR256979	PRJEB3012	1	2	6		6545	1516	51.1784	524.91	10.2565	ECE6
ERR256990	PRJEB3012	1	2	4		6689	3391	48.5031	510.371	10.5224	ECE6
ERR256991	PRJEB3012	1	2	3		6571	3174	44.4706	421.198	9.47139	ECE6
ERR257009	PRJEB3012	2	11*	14		92561	43961	9.64416	32.0784	3.3262	Clostridium phage phiCD38-2
ERR272059	PRJEB1483	1	37*	1	Y	5386	5386	28.3291	58.1297	2.05194	coliphage phi-X174
ERR272063	PRJEB1483	1	39	6		3994	3062	49.0609	351.684	7.16832	singleton
ERR272070	PRJEB1483	1	58	12		12622	3953	37.8113	166.381	4.4003	Clostridium difficile ERR17368 pCD-WTSI1
ERR272070	PRJEB1483	2	58	19		7863	1783	37.8113	202.656	5.35966	ECE4
ERR272090	PRJEB1483	1	3	45		7054	369	116.704	634.207	5.43434	coliphage phi-X174
ERR272110	PRJEB1483	1	3	4		12789	4404	25.0011	127.961	5.11823	Clostridium difficile ERR17368 pCD-WTSI1
ERR272112	PRJEB1483	2	3	1	Y	12526	12526	17.3693	100.288	5.77388	Clostridium difficile ERR17368 pCD-WTSI1
ERR272116	PRJEB1483	1	3	1	Y	12526	12526	19.2658	112.818	5.85586	Clostridium difficile ERR17368 pCD-WTSI1
ERR272126	PRJEB1483	1	3	13		13195	7096	42.023	212.633	5.05993	Clostridium difficile ERR17368 pCD-WTSI1
ERR272134	PRJEB1483	1	3	1	Y	12526	12526	29.4127	140.469	4.77579	Clostridium difficile ERR17368 pCD-WTSI1
ERR272137	PRJEB1483	1	3	4		12763	6540	27.8082	129.677	4.66327	Clostridium difficile ERR17368 pCD-WTSI1
ERR272138	PRJEB1483	1	3	2		37845	37701	23.1248	123.369	5.33492	Clostridium phage phiCD38-2
ERR272150	PRJEB1483	1	3	4		42500	41954	21.5473	104.399	4.84513	Clostridium phage phiCD38-2
ERR272150	PRJEB1483	2	3	1	Y	7624	7624	21.5473	97.481	4.52405	singleton
ERR272151	PRJEB1483	1	3	4		42399	41954	30.4017	139.054	4.57389	Clostridium phage phiCD38-2
ERR272151	PRJEB1483	2	3	1	Y	7624	7624	30.4017	150.314	4.94428	singleton
ERR272158	PRJEB1483	1	6	2		41690	41396	27.0776	136.467	5.03983	Clostridium phage phiCD38-2
ERR272158	PRJEB1483	2	6	1	Y	4675	4675	27.0776	235.8	8.70829	ECE6
ERR272158	PRJEB1483	3	6	1	Y	6257	6257	27.0776	117.294	4.33176	ECE5
ERR272163	PRJEB1483	1	6*	4		5637	5053	16.278	38.6743	2.37586	coliphage phi-X174
ERR272167	PRJEB1483	1	6	38		6510	908	52.1744	402.329	7.71123	ECE3
ERR272169	PRJEB1483	1	6	11		13027	5688	41.4107	280.599	6.77599	Clostridium difficile ERR17368 pCD-WTSI1
ERR272174	PRJEB1483	1	6	6		5048	4162	51.0045	353.246	6.92578	ECE6
ERR272178	PRJEB1483	1	6	5		3082	1632	31.178	314.766	10.0957	singleton
ERR272184	PRJEB1483	2	6	3		2821	2619	23.4306	192.925	8.23389	singleton
ERR272193	PRJEB1483	1	7	12		5196	1499	34.74	356.407	10.2593	ECE6
ERR272197	PRJEB1483	1	7	7		5116	3348	31.0955	397.585	12.7859	ECE6
ERR272198	PRJEB1483	1	7	9		5065	1437	32.3968	383.922	11.8506	ECE6
ERR272198	PRJEB1483	2	7	10		13119	6030	32.3968	172.987	5.33964	Clostridium difficile ERR17368 pCD-WTSI1
ERR272200	PRJEB1483	1	7	21		26450	6654	26.9773	102.804	3.81076	Clostridium difficile ERR17368 pCD-WTSI1
ERR272210	PRJEB1483	1	7	1	Y	12526	12526	15.5794	125	8.02344	Clostridium difficile ERR17368 pCD-WTSI1
ERR272210	PRJEB1483	2	7	1	Y	4675	4675	15.5794	237.106	15.2192	ECE6
ERR272212	PRJEB1483	1	7	4		11990	8683	30.7334	180.955	5.88788	Clostridium difficile ERR17368 pCD-WTSI1
ERR272212	PRJEB1483	2	7	4		4965	4650	30.7334	355.306	11.5609	ECE6
ERR272218	PRJEB1483	1	7	7		12993	6587	43.3943	307.949	7.09652	Clostridium difficile ERR17368 pCD-WTSI1
ERR272219	PRJEB1483	1	7	4		12724	7097	34.7142	213.671	6.15515	Clostridium difficile ERR17368 pCD-WTSI1
ERR272221	PRJEB1483	1	7	1	Y	12526	12526	25.9029	164.286	6.34239	Clostridium difficile ERR17368 pCD-WTSI1
ERR272224	PRJEB1483	1	7	1	Y	6853	6853	24.6832	163.55	6.62599	ECE4
ERR272225	PRJEB1483	1	7	10		12285	4054	39.1687	262.662	6.70592	Clostridium difficile ERR17368 pCD-WTSI1
ERR272226	PRJEB1483	1	7	23		14065	2788	42.6485	315.07	7.3876	Clostridium difficile ERR17368 pCD-WTSI1
ERR272229	PRJEB1483	1	7	13		16121	4066	11.3374	68.056	6.00276	Clostridium difficile ERR17368 pCD-WTSI1
ERR272229	PRJEB1483	2	7	1	Y	4675	4675	11.3374	67.7159	5.97277	ECE6
ERR272232	PRJEB1483	1	7	1		6726	6726	20.4105	116.01	5.68382	ECE6
ERR272233	PRJEB1483	1	7	1	Y	8733	8733	22.0356	223.638	10.1489	ECE4
ERR272233	PRJEB1483	2	7	1	Y	4675	4675	22.0356	159.504	7.23848	ECE6
ERR272233	PRJEB1483	3	7	1	Y	12526	12526	22.0356	163.632	7.42579	Clostridium difficile ERR17368 pCD-WTSI1
ERR272234	PRJEB1483	1	7	26		94447	20508	39.9866	121.74	3.04451	Clostridium difficile ERR17368 pCD-WTSI1
ERR272235	PRJEB1483	1	7	11		13202	6899	44.4763	278.579	6.26355	Clostridium difficile ERR17368 pCD-WTSI1
ERR272237	PRJEB1483	1	7	1	Y	11777	11777	23.1492	154.981	6.69487	Clostridium difficile ERR17368 pCD-WTSI1
ERR272243	PRJEB1483	1	44	4		12729	12099	25.8211	153.058	5.92763	Clostridium difficile ERR17368 pCD-WTSI1
ERR272243	PRJEB1483	2	44	1	Y	4675	4675	25.8211	178.322	6.90604	ECE6
ERR272244	PRJEB1483	1	44	6		12856	7315	25.0322	180.11	7.19511	Clostridium difficile ERR17368 pCD-WTSI1
ERR272244	PRJEB1483	2	44	1	Y	4675	4675	25.0322	270.19	10.7937	ECE6
ERR272245	PRJEB1483	1	44	1	Y	6853	6853	25.3941	146.929	5.78594	ECE4
ERR272245	PRJEB1483	2	44	1	Y	12526	12526	25.3941	197.749	7.78721	Clostridium difficile ERR17368 pCD-WTSI1
ERR272245	PRJEB1483	3	44	1	Y	4675	4675	25.3941	219.124	8.62894	ECE6
ERR272247	PRJEB1483	1	44	6		7003	2719	35.3644	164.572	4.6536	ECE4
ERR272247	PRJEB1483	2	44	6		5053	2363	35.3644	305.076	8.62665	ECE6
ERR272247	PRJEB1483	3	44	14		13195	6995	35.3644	231.096	6.53472	Clostridium difficile ERR17368 pCD-WTSI1
ERR272249	PRJEB1483	1	44	22		7978	1995	38.5625	403.432	10.4618	ECE4
ERR272254	PRJEB1483	1	44*	44		7090	748	37.2422	88.3482	2.37226	coliphage phi-X174
ERR272255	PRJEB1483	1	44	22		6140	1420	30.2781	75.331	2.48797	coliphage phi-X174
ERR272257	PRJEB1483	1	44	1	Y	12526	12526	20.9761	128.949	6.14743	Clostridium difficile ERR17368 pCD-WTSI1
ERR272260	PRJEB1483	1	44	4		7042	6569	18.0939	235.434	13.0118	ECE6
ERR272260	PRJEB1483	2	44	1	Y	12526	12526	18.0939	177.571	9.81382	Clostridium difficile ERR17368 pCD-WTSI1
ERR277258	PRJEB3957	1	1	4		5721	4309	25.0631	124.735	4.97684	coliphage phi-X174
ERR277263	PRJEB3957	1		10		6158	3574	13.9504	135.204	9.69176	coliphage phi-X174
ERR277264	PRJEB3957	1	1	9		6229	2312	32.1012	118.401	3.68836	coliphage phi-X174
ERR277265	PRJEB3957	1	2*	10		6029	2456	24.6406	62.0292	2.51736	coliphage phi-X174
ERR339494	PRJEB4556	1	8	9		6864	2666	33.8104	117.303	3.46943	ECE6
ERR339505	PRJEB4556	1	10*	96		8431	403	48.7384	89.32	1.83264	coliphage phi-X174
ERR339506	PRJEB4556	1	10*	63		7529	663	48.1568	129.251	2.68396	coliphage phi-X174
ERR339507	PRJEB4556	1	10*	97		8743	269	41.4607	84.8381	2.04623	coliphage phi-X174
ERR339509	PRJEB4556	1	44*	14		5376	2000	17.4838	317.581	18.1643	ECE6
ERR339524	PRJEB4556	1	3	7		5818	3116	40.2052	102.29	2.5442	coliphage phi-X174
ERR339546	PRJEB4556	1	3*	45		6983	619	38.1892	95.7211	2.5065	coliphage phi-X174
ERR339589	PRJEB4556	1	14	19		5513	812	42.9775	524.747	12.2098	ECE6
ERR339590	PRJEB4556	1	13	27		94952	13071	31.3974	83.7281	2.66672	Clostridium difficile ERR17368 pCD-WTSI1
ERR339590	PRJEB4556	2	13	7		2378	1158	31.3974	469.938	14.9674	ECE2
ERR339609	PRJEB4556	2	9*	1	Y	12526	12526	25.8359	180.539	6.98791	Clostridium difficile ERR17368 pCD-WTSI1
ERR339609	PRJEB4556	3	9*	1	Y	6738	6738	25.8359	244.401	9.45973	ECE4
ERR339614	PRJEB4556	1	16	24		6171	1084	47.7849	724.746	15.1668	ECE6
ERR339614	PRJEB4556	2	16	12		9079	2033	47.7849	392.667	8.2174	ECE4
ERR339615	PRJEB4556	1	7	8		7066	3229	39.8102	199.19	5.00349	ECE5
ERR339615	PRJEB4556	2	7	12		13059	4521	39.8102	233.004	5.85285	Clostridium difficile ERR17368 pCD-WTSI1
ERR339630	PRJEB4556	1		52		7404	850	34.6973	90.2781	2.60188	coliphage phi-X174
ERR339650	PRJEB4556	1	5*	5		5687	2536	28.699	44.3778	1.54632	coliphage phi-X174
ERR339652	PRJEB4556	1	14	13		13347	3628	27.3187	241.598	8.84368	Clostridium difficile ERR17368 pCD-WTSI1
ERR339652	PRJEB4556	2	14	4		4953	4367	27.3187	342.542	12.5387	ECE6
ERR339678	PRJEB4556	1	8	6		12195	9165	43.5791	159.35	3.65656	Clostridium difficile ERR17368 pCD-WTSI1
ERR339678	PRJEB4556	2	8	1		6690	6690	43.5791	167.688	3.84791	ECE6
ERR339679	PRJEB4556	1	8	7		6094	2802	35.7115	166.809	4.67102	ECE5
ERR339682	PRJEB4556	1	8*	18		9543	1087	47.9681	274.387	5.72021	ECE5
ERR339683	PRJEB4556	1	8	6		6896	3414	38.6788	193.878	5.01252	ECE6
ERR339683	PRJEB4556	2	8	3		11927	6041	38.6788	199.161	5.14911	Clostridium difficile ERR17368 pCD-WTSI1
ERR339685	PRJEB4556	1	8	1	Y	12526	12526	39.0171	194.183	4.97687	Clostridium difficile ERR17368 pCD-WTSI1
ERR339686	PRJEB4556	1	8	8		7062	3416	47.3795	269.98	5.69823	ECE6
ERR339687	PRJEB4556	1	8	4		14633	11418	33.9248	224.938	6.6305	Clostridium difficile ERR17368 pCD-WTSI1
ERR339687	PRJEB4556	2	8	6		12134	6361	33.9248	130.391	3.84355	Clostridium difficile ERR17368 pCD-WTSI1
ERR339691	PRJEB4556	1	8	6		12839	7838	42.7166	189.386	4.43356	Clostridium difficile ERR17368 pCD-WTSI1
ERR339693	PRJEB4556	1	8	9		7131	2161	38.6877	274.248	7.08876	ECE6
ERR339693	PRJEB4556	2	8	7		6637	2825	38.6877	158.513	4.09724	ECE5
ERR339694	PRJEB4556	1	8	1	Y	11777	11777	25.3827	126.972	5.0023	Clostridium difficile ERR17368 pCD-WTSI1
ERR339694	PRJEB4556	2	8	1		14424	14424	25.3827	219.775	8.65847	Clostridium difficile ERR17368 pCD-WTSI1
ERR339694	PRJEB4556	3	8	1	Y	46315	46315	25.3827	82.5457	3.25205	Clostridium difficile bacteriophage phi CD119
ERR339694	PRJEB4556	4	8	1	Y	6257	6257	25.3827	84.3305	3.32236	ECE5
ERR339694	PRJEB4556	5	8	1		6726	6726	25.3827	119.52	4.70873	ECE6
ERR339694	PRJEB4556	6	8	1	Y	4675	4675	25.3827	157.646	6.21076	ECE6
ERR339696	PRJEB4556	1	8*	6		12119	11317	35.6964	139.923	3.9198	Clostridium difficile ERR17368 pCD-WTSI1
ERR339698	PRJEB4556	1	8	15		9501	2613	36.2984	160.965	4.4345	ECE5
ERR339701	PRJEB4556	1	8	4		11998	6829	38.1669	133.655	3.50186	Clostridium difficile ERR17368 pCD-WTSI1
ERR339701	PRJEB4556	3	8	3		6676	4378	38.1669	190.225	4.98403	ECE6
ERR339704	PRJEB4556	1	8	6		6659	5280	27.0512	90.8514	3.35849	ECE5
ERR339704	PRJEB4556	2	8	6		14644	7870	27.0512	188.639	6.97338	Clostridium difficile ERR17368 pCD-WTSI1
ERR339704	PRJEB4556	3	8	6		11994	3849	27.0512	120.207	4.44367	Clostridium difficile ERR17368 pCD-WTSI1
ERR339705	PRJEB4556	2	8*	1		6726	6726	22.2261	102.006	4.58945	ECE6
ERR339705	PRJEB4556	3	8*	1		4715	4715	22.2261	64.0807	2.88313	Clostridium phage phiCD38-2
ERR339707	PRJEB4556	1	8	4		11988	6838	38.0174	138.878	3.65301	Clostridium difficile ERR17368 pCD-WTSI1
ERR339707	PRJEB4556	2	8	8		14746	6206	38.0174	196.67	5.17315	Clostridium difficile ERR17368 pCD-WTSI1
ERR339708	PRJEB4556	1	8	9		7023	3271	46.5214	199.899	4.29693	ECE6
ERR339708	PRJEB4556	2	8	9		6269	2028	46.5214	215.587	4.63415	ECE5
ERR339708	PRJEB4556	3	8	2		11877	11758	46.5214	201.911	4.34018	Clostridium difficile ERR17368 pCD-WTSI1
ERR339717	PRJEB4556	1	8*	1		6302	6302	39.5356	126.509	3.19989	ECE5
ERR339718	PRJEB4556	1	8	1	Y	12488	12488	22.033	81.2424	3.68731	Clostridium difficile ERR17368 pCD-WTSI1
ERR339719	PRJEB4556	1	8	12		26746	6700	35.3465	209.362	5.92313	Clostridium difficile ERR17368 pCD-WTSI1
ERR339719	PRJEB4556	2	8	5		6525	5339	35.3465	145.231	4.1088	ECE5
ERR339719	PRJEB4556	3	8	2		6700	6547	35.3465	203.7	5.76296	ECE6
ERR339720	PRJEB4556	1	8	12		12613	6271	39.1295	175.436	4.48347	Clostridium difficile ERR17368 pCD-WTSI1
ERR339720	PRJEB4556	2	8	7		11562	3657	39.1295	197.104	5.03722	ECE6
ERR339720	PRJEB4556	3	8	4		6035	4741	39.1295	156.653	4.00345	ECE5
ERR339722	PRJEB4556	1	8	1	Y	6257	6257	33.2463	107.412	3.2308	ECE5
ERR339723	PRJEB4556	1	8	15		12066	3500	38.5895	267.906	6.94245	ECE6
ERR339774	PRJEB4556	4	1*	1	Y	5386	5386	18.7292	50.3795	2.68989	coliphage phi-X174
ERR339775	PRJEB4556	1	18*	4		5610	3482	32.2891	92.0124	2.84964	coliphage phi-X174
ERR339777	PRJEB4556	1	1*	8		5884	1964	47.6952	121.147	2.54002	coliphage phi-X174
ERR339778	PRJEB4556	1	3*	1	Y	5386	5386	29.322	82.5816	2.81638	coliphage phi-X174
ERR339787	PRJEB4556	1	1*	10		6022	3485	35.2806	68.3524	1.9374	coliphage phi-X174
ERR339812	PRJEB4556	1	1*	6		5804	2910	30.0106	74.6659	2.48798	coliphage phi-X174
ERR339824	PRJEB4556	1	55*	5		5644	4341	32.7446	73.1848	2.23502	coliphage phi-X174
ERR339829	PRJEB4556	1	1	13		79666	51025	25.7119	58.7942	2.28666	Clostridium difficile ERR17368 pCD-WTSI1
ERR339832	PRJEB4556	1	1*	9		5941	2649	30.2511	74.8261	2.4735	coliphage phi-X174
ERR339877	PRJEB4556	1	1*	5		5663	3888	38.1575	67.6287	1.77236	coliphage phi-X174
ERR339922	PRJEB4556	1	1	5		5635	4659	41.7403	64.6494	1.54885	coliphage phi-X174
ERR339944	PRJEB4556	1	1	42		6021	208	27.0639	192.328	7.10644	ECE3
ERR339954	PRJEB4556	1	1	41		6764	484	20.5626	620.02	30.1528	ECE3
ERR339965	PRJEB4556	1	4	60		11256	959	39.4268	318.264	8.07228	ECE6
ERR339976	PRJEB4556	1	4	2		6717	6568	28.2385	244.182	8.64712	ECE6
ERR339983	PRJEB4556	1	8*	10		12407	6693	33.0956	184.086	5.56224	Clostridium difficile ERR17368 pCD-WTSI1
ERR339993	PRJEB4556	1	42	1	Y	5386	5386	39.7209	235.333	5.92468	coliphage phi-X174
ERR339994	PRJEB4556	1	44	1	Y	6853	6853	20.0515	147.568	7.35945	ECE4
ERR339994	PRJEB4556	2	44	1	Y	5386	5386	20.0515	159.944	7.97664	coliphage phi-X174
ERR339994	PRJEB4556	3	44	1	Y	12526	12526	20.0515	117.741	5.87191	Clostridium difficile ERR17368 pCD-WTSI1
ERR339994	PRJEB4556	4	44	1	Y	4675	4675	20.0515	175.334	8.74418	ECE6
ERR339996	PRJEB4556	1	44	1	Y	12526	12526	21.8462	198.035	9.06493	Clostridium difficile ERR17368 pCD-WTSI1
ERR339996	PRJEB4556	2	44	1	Y	6853	6853	21.8462	34.9279	1.59881	ECE4
ERR339996	PRJEB4556	3	44	5		11579	4598	21.8462	141.012	6.45476	ECE6
ERR339996	PRJEB4556	4	44	4		5693	3218	21.8462	243.272	11.1356	coliphage phi-X174
ERR339997	PRJEB4556	1	44	6		5948	3420	28.0831	185.632	6.6101	coliphage phi-X174
ERR339997	PRJEB4556	2	44	1	Y	12526	12526	28.0831	214.677	7.64436	Clostridium difficile ERR17368 pCD-WTSI1
ERR339997	PRJEB4556	3	44	5		11637	3674	28.0831	105.37	3.75208	ECE6
ERR339997	PRJEB4556	4	44	1	Y	6853	6853	28.0831	165.87	5.90639	ECE4
ERR339999	PRJEB4556	1	2	75		8786	633	66.4538	354.188	5.32985	coliphage phi-X174
ERR340000	PRJEB4556	1	2*	14		6166	1757	34.6941	304.154	8.76674	coliphage phi-X174
ERR340000	PRJEB4556	2	2*	3		6820	6317	34.6941	244.642	7.0514	ECE6
ERR340001	PRJEB4556	1	2	1	Y	5386	5386	26.544	182.742	6.88448	coliphage phi-X174
ERR340002	PRJEB4556	1	73	25		12449	2867	34.8194	199.579	5.73184	ECE6
ERR340002	PRJEB4556	2	73	5		5656	2382	34.8194	353.636	10.1563	coliphage phi-X174
ERR340005	PRJEB4556	1	2	2		6722	6558	25.9696	130.55	5.02703	ECE6
ERR340006	PRJEB4556	1	2	2		6623	4873	42.5201	324.289	7.62673	ECE6
ERR340008	PRJEB4556	1	2	1	Y	6655	6655	27.4617	160.048	5.82802	ECE6
ERR340009	PRJEB4556	1	2	17		11974	2125	26.4869	201.916	7.62323	ECE6
ERR340010	PRJEB4556	1	2	4		12817	7708	24.6755	165.177	6.69394	Clostridium difficile ERR17368 pCD-WTSI1
ERR340010	PRJEB4556	2	2	7		5915	5165	24.6755	152.042	6.16167	coliphage phi-X174
ERR340011	PRJEB4556	1	2	5		5699	3049	35.9183	215.16	5.99025	coliphage phi-X174
ERR340012	PRJEB4556	1	2	4		5671	3300	32.7408	192.56	5.88135	coliphage phi-X174
ERR340013	PRJEB4556	1	43	11		5981	2210	40.1698	250.093	6.22589	coliphage phi-X174
ERR340014	PRJEB4556	1	2	3		11543	4742	17.7574	135.68	7.64074	ECE6
ERR340014	PRJEB4556	2	2	1	Y	5386	5386	17.7574	109.19	6.14898	coliphage phi-X174
ERR340015	PRJEB4556	1	75	13		6153	1504	33.4398	201.572	6.02791	coliphage phi-X174
ERR340016	PRJEB4556	1	18	12		6157	4052	34.3158	255.526	7.4463	coliphage phi-X174
ERR340017	PRJEB4556	1	2	1	Y	5386	5386	26.3041	154.531	5.87478	coliphage phi-X174
ERR340017	PRJEB4556	2	2	2		6722	6558	26.3041	195.392	7.42819	ECE6
ERR340019	PRJEB4556	1	8	1	Y	12526	12526	16.9942	119.704	7.04383	Clostridium difficile ERR17368 pCD-WTSI1
ERR340019	PRJEB4556	2	8	1		6726	6726	16.9942	124.437	7.32233	ECE6
ERR340019	PRJEB4556	3	8	1	Y	5386	5386	16.9942	103.257	6.07601	coliphage phi-X174
ERR340021	PRJEB4556	1	53	17		6440	1288	44.0501	324.317	7.36245	coliphage phi-X174
ERR340022	PRJEB4556	1	2	4		5725	4401	27.8086	227.429	8.17838	coliphage phi-X174
ERR340023	PRJEB4556	1	2	1	Y	6655	6655	29.2334	186.429	6.37726	ECE6
ERR340025	PRJEB4556	1	56	1	Y	12526	12526	24.1319	137.002	5.67721	Clostridium difficile ERR17368 pCD-WTSI1
ERR340025	PRJEB4556	2	56	1	Y	5386	5386	24.1319	136.132	5.64117	coliphage phi-X174
ERR340028	PRJEB4556	1	2	1	Y	5386	5386	17.1904	110.942	6.45373	coliphage phi-X174
ERR340028	PRJEB4556	2	2	2		6734	6564	17.1904	127.19	7.39888	ECE6
ERR340029	PRJEB4556	1	90	6		5668	4296	30.4857	183.351	6.01432	coliphage phi-X174
ERR340034	PRJEB4556	1	8	11		26979	6986	24.1204	227.779	9.44343	Clostridium difficile ERR17368 pCD-WTSI1
ERR340034	PRJEB4556	2	8	1		6720	6720	24.1204	159.618	6.61756	ECE6
ERR340034	PRJEB4556	3	8	1	Y	6257	6257	24.1204	125.511	5.20351	ECE5
ERR340035	PRJEB4556	1	8	3		6875	6564	22.9111	160.469	7.00399	ECE6
ERR340035	PRJEB4556	2	8	1	Y	5386	5386	22.9111	131.27	5.72954	coliphage phi-X174
ERR340035	PRJEB4556	3	8	5		12346	9840	22.9111	148.832	6.49608	Clostridium difficile ERR17368 pCD-WTSI1
ERR340036	PRJEB4556	1	8	16		6400	1697	37.4232	252.124	6.73711	coliphage phi-X174
ERR340037	PRJEB4556	1	8	13		14959	3824	31.3061	270.944	8.65468	Clostridium difficile ERR17368 pCD-WTSI1
ERR340037	PRJEB4556	2	8	8		5892	1879	31.3061	234.767	7.49908	coliphage phi-X174
ERR340039	PRJEB4556	1	8	18		15192	3271	41.4408	351.25	8.47594	Clostridium difficile ERR17368 pCD-WTSI1
ERR340039	PRJEB4556	2	8	11		7288	4287	41.4408	276.872	6.68115	ECE6
ERR340039	PRJEB4556	3	8	13		6314	2475	41.4408	273.505	6.59991	coliphage phi-X174
ERR340041	PRJEB4556	1	18	10		5975	2420	32.764	274.223	8.36964	coliphage phi-X174
ERR340041	PRJEB4556	2	18	9		10567	2954	32.764	184.948	5.64486	singleton
ERR340041	PRJEB4556	3	18	20		13765	4421	32.764	285.86	8.72482	Clostridium difficile ERR17368 pCD-WTSI1
ERR340041	PRJEB4556	4	18	15		5634	1288	32.764	470.246	14.3525	ECE6
ERR340042	PRJEB4556	1	8	1	Y	5386	5386	23.2146	153.658	6.61904	coliphage phi-X174
ERR340043	PRJEB4556	1	43	18		6265	2739	39.6308	440.302	11.1101	ECE6
ERR340043	PRJEB4556	2	43	14		6547	1191	39.6308	403.441	10.18	ECE5
ERR340043	PRJEB4556	3	43	16		6343	1903	39.6308	268.31	6.77025	coliphage phi-X174
ERR340046	PRJEB4556	1	72*	9		5931	3086	28.9413	227.562	7.8629	coliphage phi-X174
ERR340051	PRJEB4556	1	8	1	Y	5386	5386	15.995	138.624	8.6667	coliphage phi-X174
ERR340051	PRJEB4556	2	8	5		14711	10359	15.995	168.31	10.5227	Clostridium difficile ERR17368 pCD-WTSI1
ERR340051	PRJEB4556	3	8	1	Y	6257	6257	15.995	69.6195	4.35259	ECE5
ERR340051	PRJEB4556	4	8	1	Y	46315	46315	15.995	45.3281	2.8339	Clostridium difficile bacteriophage phi CD119
ERR340051	PRJEB4556	5	8	1	Y	11777	11777	15.995	105.189	6.57638	Clostridium difficile ERR17368 pCD-WTSI1
ERR340052	PRJEB4556	1	8*	12		6225	1853	37.4127	276.822	7.39915	coliphage phi-X174
ERR340052	PRJEB4556	2	8*	2		6283	4167	37.4127	184.864	4.94121	ECE5
ERR340053	PRJEB4556	1	8	17		6547	2324	59.0275	320.915	5.4367	coliphage phi-X174
ERR340054	PRJEB4556	1	2	4		5613	3988	29.1303	197.578	6.78257	coliphage phi-X174
ERR340055	PRJEB4556	1	2	6		5890	4102	28.5099	185.539	6.50787	coliphage phi-X174
ERR340056	PRJEB4556	1	8	9		12998	4744	41.6384	250.182	6.00843	Clostridium difficile ERR17368 pCD-WTSI1
ERR340056	PRJEB4556	2	8	7		5668	2331	41.6384	328.942	7.89997	coliphage phi-X174
ERR340058	PRJEB4556	1	8	13		6120	2019	41.2312	308.606	7.48478	coliphage phi-X174
ERR340060	PRJEB4556	1	2	13		6245	2693	48.0978	297.86	6.19279	coliphage phi-X174
ERR340061	PRJEB4556	1	8	14		6167	1586	49.9631	355.385	7.11295	coliphage phi-X174
ERR340062	PRJEB4556	1	8	1	Y	5386	5386	23.2558	139.448	5.99629	coliphage phi-X174
ERR340116	PRJEB4556	1	6	1	Y	4675	4675	34.567	276.419	7.99662	ECE6
ERR340117	PRJEB4556	1	9	1	Y	12488	12488	16.9429	110.841	6.54203	Clostridium difficile ERR17368 pCD-WTSI1
ERR340118	PRJEB4556	1	44	9		9119	3504	25.5832	114.4	4.47169	ECE4
ERR340118	PRJEB4556	2	44	5		12748	8537	25.5832	149.3	5.83588	Clostridium difficile ERR17368 pCD-WTSI1
ERR340118	PRJEB4556	3	44	3		4829	4627	25.5832	249.39	9.74821	ECE6
ERR340123	PRJEB4556	2	10	1	Y	12526	12526	15.9376	164.277	10.3075	Clostridium difficile ERR17368 pCD-WTSI1
ERR340124	PRJEB4556	1	36	4		6037	5337	32.1492	104.857	3.26157	ECE5
ERR340125	PRJEB4556	1	16	7		9076	3527	30.7927	167.013	5.4238	ECE4
ERR340125	PRJEB4556	2	16	1	Y	4675	4675	30.7927	154.106	5.00463	ECE6
ERR340125	PRJEB4556	3	16	4		12690	9365	30.7927	201.049	6.52911	Clostridium difficile ERR17368 pCD-WTSI1
ERR340128	PRJEB4556	1	9	1	Y	6738	6738	23.7353	115.509	4.86652	ECE4
ERR340128	PRJEB4556	2	9	1	Y	12526	12526	23.7353	122.702	5.16957	Clostridium difficile ERR17368 pCD-WTSI1
ERR340128	PRJEB4556	3	9	1	Y	6071	6071	23.7353	83.9953	3.53883	ECE1
ERR340130	PRJEB4556	1	5	2		6774	6673	34.6392	142.215	4.1056	ECE6
ERR340137	PRJEB4556	1	3	1	Y	12526	12526	25.7063	117.336	4.56447	Clostridium difficile ERR17368 pCD-WTSI1
ERR340138	PRJEB4556	1	9	1	Y	6071	6071	29.9456	116.276	3.8829	ECE1
ERR340138	PRJEB4556	2	9	1	Y	6738	6738	29.9456	170.246	5.68519	ECE4
ERR340138	PRJEB4556	3	9	1	Y	12526	12526	29.9456	190.902	6.37495	Clostridium difficile ERR17368 pCD-WTSI1
ERR340139	PRJEB4556	1	44	7		12896	8572	27.7173	175.688	6.33855	Clostridium difficile ERR17368 pCD-WTSI1
ERR340139	PRJEB4556	2	44	5		4976	2494	27.7173	270.095	9.74462	ECE6
ERR340139	PRJEB4556	3	44	6		7186	4476	27.7173	165.583	5.974	ECE4
ERR340140	PRJEB4556	1	6	12		13093	4020	45.7163	243.953	5.33623	Clostridium difficile ERR17368 pCD-WTSI1
ERR340141	PRJEB4556	1	8	4		14705	11418	20.955	185.525	8.85346	Clostridium difficile ERR17368 pCD-WTSI1
ERR340141	PRJEB4556	2	8	1	Y	6257	6257	20.955	63.4248	3.02671	ECE5
ERR340141	PRJEB4556	3	8	1	Y	11777	11777	20.955	107.552	5.1325	Clostridium difficile ERR17368 pCD-WTSI1
ERR340142	PRJEB4556	1	10	3		12810	12512	18.2532	123.548	6.76857	Clostridium difficile ERR17368 pCD-WTSI1
ERR340146	PRJEB4556	1	13	4		4964	4098	39.3409	359.253	9.13178	ECE6
ERR340148	PRJEB4556	1	8	8		12244	6351	32.4779	156.342	4.81379	Clostridium difficile ERR17368 pCD-WTSI1
ERR340148	PRJEB4556	2	8	3		6752	6542	32.4779	226.94	6.98751	ECE6
ERR340148	PRJEB4556	3	8	8		14836	10383	32.4779	201.562	6.20612	Clostridium difficile ERR17368 pCD-WTSI1
ERR340148	PRJEB4556	4	8	4		6518	4256	32.4779	137.288	4.22712	ECE5
ERR340149	PRJEB4556	1	14	1	Y	12526	12526	32.0139	191.071	5.96839	Clostridium difficile ERR17368 pCD-WTSI1
ERR340149	PRJEB4556	2	14	1	Y	4675	4675	32.0139	246.096	7.68718	ECE6
ERR340153	PRJEB4556	1	5	2		6668	6518	29.719	198.852	6.69108	ECE6
ERR340157	PRJEB4556	1	2	3		6846	6553	24.2218	185.421	7.65513	ECE6
ERR340160	PRJEB4556	1	8	10		12216	5336	64.1122	328.864	5.1295	Clostridium difficile ERR17368 pCD-WTSI1
ERR340160	PRJEB4556	2	8	30		15964	2815	64.1122	482.67	7.52852	Clostridium difficile ERR17368 pCD-WTSI1
ERR340160	PRJEB4556	3	8	19		12264	3638	64.1122	541.213	8.44165	ECE6
ERR340160	PRJEB4556	4	8	1	Y	6257	6257	64.1122	261.622	4.08069	ECE5
ERR340165	PRJEB4556	1	13	1	Y	1979	1979	26.6943	159.69	5.98219	ECE2
ERR340170	PRJEB4556	1	49	4		4966	4599	29.4283	331.133	11.2522	ECE6
ERR340178	PRJEB4556	1	10	1	Y	12526	12526	25.3538	143.557	5.66215	Clostridium difficile ERR17368 pCD-WTSI1
ERR340182	PRJEB4556	1	44	1	Y	6853	6853	14.9622	120.213	8.03446	ECE4
ERR340182	PRJEB4556	2	44	1	Y	12526	12526	14.9622	103.257	6.90119	Clostridium difficile ERR17368 pCD-WTSI1
ERR340182	PRJEB4556	3	44	1	Y	4675	4675	14.9622	219.336	14.6593	ECE6
ERR340184	PRJEB4556	1	17	3		77498	55469	28.7832	91.7767	3.18855	Clostridium difficile ERR17368 pCD-WTSI1
ERR340188	PRJEB4556	1	16	18		13287	3813	69.087	442.73	6.4083	Clostridium difficile ERR17368 pCD-WTSI1
ERR340192	PRJEB4556	1	51	6		12756	8724	37.6486	232.271	6.16943	Clostridium difficile ERR17368 pCD-WTSI1
ERR340196	PRJEB4556	1	45	1	Y	11273	11273	32.0113	150.211	4.69245	singleton
ERR340196	PRJEB4556	2	45	1		6564	6564	32.0113	278.79	8.70914	ECE6
ERR340196	PRJEB4556	3	45	1	Y	12526	12526	32.0113	212.679	6.64389	Clostridium difficile ERR17368 pCD-WTSI1
ERR340197	PRJEB4556	1	14	3		4899	4617	45.6796	586.359	12.8363	ECE6
ERR340198	PRJEB4556	1	8	8		12295	6519	42.582	201.202	4.72506	Clostridium difficile ERR17368 pCD-WTSI1
ERR340198	PRJEB4556	2	8	1	Y	6257	6257	42.582	121.854	2.86162	ECE5
ERR340201	PRJEB4556	1	8	50		30165	4045	68.3505	412.028	6.02816	Clostridium difficile ERR17368 pCD-WTSI1
ERR340201	PRJEB4556	2	8	39		10880	1687	68.3505	556.736	8.14531	ECE5
ERR340201	PRJEB4556	3	8	8		7035	4489	68.3505	491.178	7.18617	ECE6
ERR340204	PRJEB4556	1	56*	15		13395	3835	49.5764	335.154	6.76035	Clostridium difficile ERR17368 pCD-WTSI1
ERR340210	PRJEB4556	3	8*	3		6795	6544	28.1386	160.67	5.70997	ECE6
ERR340210	PRJEB4556	4	8*	11		26755	11827	28.1386	178.5	6.3436	Clostridium difficile ERR17368 pCD-WTSI1
ERR340210	PRJEB4556	5	8*	1	Y	6257	6257	28.1386	91.8581	3.26449	ECE5
ERR340218	PRJEB4556	1	44	6		7186	3456	27.3004	128.645	4.7122	ECE4
ERR340218	PRJEB4556	2	44	1	Y	12526	12526	27.3004	165.466	6.06093	Clostridium difficile ERR17368 pCD-WTSI1
ERR340222	PRJEB4556	1	5*	6		8673	4295	46.1369	154.499	3.34871	ECE6
ERR340224	PRJEB4556	1	8	4		6766	4462	59.2051	344.952	5.82639	ECE6
ERR340224	PRJEB4556	2	8	25		27764	9441	59.2051	354.887	5.99419	Clostridium difficile ERR17368 pCD-WTSI1
ERR340224	PRJEB4556	3	8	1		6293	6293	59.2051	214.095	3.61615	ECE5
ERR340225	PRJEB4556	1	8	6		8470	3279	36.9151	201.847	5.46785	ECE6
ERR340227	PRJEB4556	1	7*	28		7646	1816	33.8929	159.623	4.70962	ECE6
ERR340229	PRJEB4556	2	8	1	Y	12488	12488	28.873	115.643	4.00522	Clostridium difficile ERR17368 pCD-WTSI1
ERR340230	PRJEB4556	1	2	1	Y	12526	12526	23.8232	151.17	6.34551	Clostridium difficile ERR17368 pCD-WTSI1
ERR340235	PRJEB4556	1	10	1	Y	12526	12526	32.9138	220.294	6.69307	Clostridium difficile ERR17368 pCD-WTSI1
ERR340235	PRJEB4556	2	10	1	Y	6853	6853	32.9138	171.576	5.2129	ECE4
ERR340239	PRJEB4556	1	8	16		15347	4087	38.9888	230.52	5.91246	Clostridium difficile ERR17368 pCD-WTSI1
ERR340239	PRJEB4556	2	8	1		6545	6545	38.9888	199.06	5.10556	ECE6
ERR340239	PRJEB4556	3	8	1	Y	11777	11777	38.9888	161.459	4.14118	Clostridium difficile ERR17368 pCD-WTSI1
ERR340240	PRJEB4556	1	8	9		15007	8240	43.2678	303.173	7.00689	Clostridium difficile ERR17368 pCD-WTSI1
ERR340240	PRJEB4556	2	8	4		6778	3392	43.2678	264.08	6.10338	ECE6
ERR340240	PRJEB4556	3	8	7		12196	8632	43.2678	224.076	5.17881	Clostridium difficile ERR17368 pCD-WTSI1
ERR340241	PRJEB4556	1	2	4		11521	4736	46.4837	309.828	6.66531	ECE6
ERR340241	PRJEB4556	2	2	6		12948	6511	46.4837	284.307	6.11628	Clostridium difficile ERR17368 pCD-WTSI1
ERR340246	PRJEB4556	1	3*	30		7646	1231	30.7614	108.02	3.51154	ECE5
ERR340250	PRJEB4556	1	10	6		12944	6523	33.2421	190.27	5.72376	Clostridium difficile ERR17368 pCD-WTSI1
ERR340252	PRJEB4556	1	107	4		6395	4648	37.267	123.563	3.31561	ECE5
ERR340254	PRJEB4556	1	8	1	Y	12488	12488	20.6425	100.166	4.85242	Clostridium difficile ERR17368 pCD-WTSI1
ERR340260	PRJEB4556	1	8	8		12797	5850	74.5243	405.923	5.44686	Clostridium difficile ERR17368 pCD-WTSI1
ERR340261	PRJEB4556	1	16	1	Y	12525	12525	34.9278	221.521	6.34225	Clostridium difficile ERR17368 pCD-WTSI1
ERR340267	PRJEB4556	1	8	23		91083	41731	22.741	132.232	5.8147	Clostridium phage phiCD38-2
ERR340267	PRJEB4556	2	8	1	Y	8683	8683	22.741	199.887	8.78972	singleton
ERR340267	PRJEB4556	3	8	1	Y	12526	12526	22.741	124.511	5.47515	Clostridium difficile ERR17368 pCD-WTSI1
ERR340267	PRJEB4556	4	8	1	Y	4675	4675	22.741	249.215	10.9588	ECE6
ERR340268	PRJEB4556	1	10	1	Y	12526	12526	21.0217	127.287	6.05506	Clostridium difficile ERR17368 pCD-WTSI1
ERR340269	PRJEB4556	1	2	2		6760	5215	22.2646	139.802	6.27912	ECE6
ERR340271	PRJEB4556	1	14*	31		5996	1015	42.8445	243.026	5.67229	ECE6
ERR340272	PRJEB4556	1	14	1	Y	4675	4675	30.7143	220.104	7.16619	ECE6
ERR340272	PRJEB4556	2	14	2		12637	12496	30.7143	216.66	7.05406	Clostridium difficile ERR17368 pCD-WTSI1
ERR340276	PRJEB4556	1	16	8		11679	3581	29.1647	200.992	6.89163	ECE6
ERR340276	PRJEB4556	2	16	6		12725	9279	29.1647	206.985	7.0971	Clostridium difficile ERR17368 pCD-WTSI1
ERR340280	PRJEB4556	1	10	1	Y	12526	12526	16.3344	119.817	7.33527	Clostridium difficile ERR17368 pCD-WTSI1
ERR340281	PRJEB4556	1	13	3		11511	4736	26.6362	176.506	6.62655	ECE6
ERR340289	PRJEB4556	1	49	4		12725	9288	39.6245	188.635	4.76057	Clostridium difficile ERR17368 pCD-WTSI1
ERR340291	PRJEB4556	1	8	21		27168	5521	38.3449	279.131	7.2795	Clostridium difficile ERR17368 pCD-WTSI1
ERR340291	PRJEB4556	2	8	1	Y	6257	6257	38.3449	166.647	4.346	ECE5
ERR340294	PRJEB4556	1	45	1	Y	12526	12526	21.3678	156.517	7.32491	Clostridium difficile ERR17368 pCD-WTSI1
ERR340297	PRJEB4556	1	5	53		5647	187	38.7467	134.215	3.46391	ECE3
ERR340297	PRJEB4556	2	5	8		5121	1781	38.7467	376.237	9.71016	ECE6
ERR340298	PRJEB4556	1	16	11		13224	4493	39.7682	305.627	7.68523	Clostridium difficile ERR17368 pCD-WTSI1
ERR340300	PRJEB4556	1	3	1	Y	12525	12525	25.1151	134.7	5.36329	Clostridium difficile ERR17368 pCD-WTSI1
ERR340619	PRJEB3035	1		10		9817	6359	22.245	120.332	5.40941	singleton
ERR340624	PRJEB3035	1	8	21		13764	2930	54.4997	279.416	5.12692	ECE6
ERR347396	PRJEB4639	1	7	43		32588	4978	13.6599	138.603	10.1467	singleton
ERR347396	PRJEB4639	2	7	1	Y	12525	12525	13.6599	84.731	6.20292	Clostridium difficile ERR17368 pCD-WTSI1
ERR347396	PRJEB4639	3	7	1	Y	6853	6853	13.6599	71.0413	5.20074	ECE4
ERR347398	PRJEB4639	1	2	81		52538	5904	15.8932	80.6399	5.07385	singleton
ERR347398	PRJEB4639	2	2	1	Y	8583	8583	15.8932	178.284	11.2176	singleton
ERR347398	PRJEB4639	3	2	1	Y	4455	4455	15.8932	54.9508	3.4575	singleton
ERR347403	PRJEB4639	1	125	4		6868	5199	42.8404	134.136	3.13106	ECE5
ERR347405	PRJEB4639	1	49	4		12847	9343	37.6426	249.67	6.63265	Clostridium difficile ERR17368 pCD-WTSI1
ERR347409	PRJEB4639	1	2	1	Y	6655	6655	38.6497	208.948	5.40619	ECE6
ERR347410	PRJEB4639	1	3	8		12959	6976	44.9934	235.824	5.24129	Clostridium difficile ERR17368 pCD-WTSI1
ERR347412	PRJEB4639	1	18	19		13433	5032	45.8151	305.818	6.67506	Clostridium difficile ERR17368 pCD-WTSI1
ERR347416	PRJEB4639	1	8	1	Y	11777	11777	32.0302	153.362	4.78802	Clostridium difficile ERR17368 pCD-WTSI1
ERR347417	PRJEB4639	1	33	8		5913	4986	62.8234	335.769	5.34466	ECE6
ERR347417	PRJEB4639	2	33	10		12327	8841	62.8234	205.34	3.26853	Clostridium difficile ERR17368 pCD-WTSI1
ERR347418	PRJEB4639	1	12	1	Y	12526	12526	23.957	135.138	5.64084	Clostridium difficile ERR17368 pCD-WTSI1
ERR347418	PRJEB4639	2	12	1		6734	6734	23.957	123.744	5.16526	ECE6
ERR347421	PRJEB4639	1	10	1	Y	12526	12526	17.4949	94.54	5.40385	Clostridium difficile ERR17368 pCD-WTSI1
ERR347423	PRJEB4639	1	10	1	Y	12526	12526	33.5279	180.27	5.37672	Clostridium difficile ERR17368 pCD-WTSI1
ERR347424	PRJEB4639	1	10	1	Y	7074	7074	22.9462	134.618	5.86666	ECE1
ERR347424	PRJEB4639	2	10	1	Y	12526	12526	22.9462	145.279	6.33126	Clostridium difficile ERR17368 pCD-WTSI1
ERR347434	PRJEB4639	1	16	7		12885	8606	47.9704	340.899	7.10645	Clostridium difficile ERR17368 pCD-WTSI1
ERR347434	PRJEB4639	2	16	7		5019	3071	47.9704	324.317	6.76078	ECE6
ERR347436	PRJEB4639	1	2	2		6720	6559	37.2076	264.449	7.10738	ECE6
ERR347451	PRJEB4639	1	36	4		8781	5818	33.2133	217.939	6.5618	ECE4
ERR347451	PRJEB4639	2	36	5		12781	6523	33.2133	207.32	6.24206	Clostridium difficile ERR17368 pCD-WTSI1
ERR347453	PRJEB4639	1	2	2		6710	6552	39.8189	208.867	5.24542	ECE6
ERR347455	PRJEB4639	1	10	1	Y	12526	12526	24.835	134.652	5.42187	Clostridium difficile ERR17368 pCD-WTSI1
ERR347455	PRJEB4639	2	10	2		6742	6568	24.835	129.998	5.23446	ECE6
ERR347455	PRJEB4639	3	10	1	Y	6821	6821	24.835	128.934	5.19163	ECE4
ERR347458	PRJEB4639	1	22	3		11557	4749	25.0499	149.381	5.96334	ECE6
ERR347482	PRJEB4639	1	44	1	Y	12526	12526	19.5097	116.01	5.94628	Clostridium difficile ERR17368 pCD-WTSI1
ERR347482	PRJEB4639	2	44	1	Y	4675	4675	19.5097	153.976	7.89225	ECE6
ERR347483	PRJEB4639	1	17	1	Y	12526	12526	30.4517	173.906	5.71088	Clostridium difficile ERR17368 pCD-WTSI1
ERR347486	PRJEB4639	1	17	1	Y	12526	12526	22.9387	114.879	5.00807	Clostridium difficile ERR17368 pCD-WTSI1
ERR347487	PRJEB4639	1	44	1	Y	12526	12526	17.5893	95.2412	5.41473	Clostridium difficile ERR17368 pCD-WTSI1
ERR347487	PRJEB4639	2	44	1	Y	6853	6853	17.5893	80.0962	4.55369	ECE4
ERR347487	PRJEB4639	3	44	1	Y	4675	4675	17.5893	146.505	8.32924	ECE6
ERR347487	PRJEB4639	4	44	1		6726	6726	17.5893	95.5065	5.42981	ECE6
ERR347488	PRJEB4639	1	2	1	Y	12488	12488	26.8472	146.515	5.45737	Clostridium difficile ERR17368 pCD-WTSI1
ERR347493	PRJEB4639	1	12	4		14705	11418	18.126	162.296	8.95377	Clostridium difficile ERR17368 pCD-WTSI1
ERR347493	PRJEB4639	2	12	1	Y	6651	6651	18.126	71.9474	3.9693	ECE5
ERR347493	PRJEB4639	3	12	1	Y	12526	12526	18.126	142.486	7.8609	Clostridium difficile ERR17368 pCD-WTSI1
ERR347493	PRJEB4639	4	12	1	Y	4675	4675	18.126	122.769	6.77309	ECE6
ERR347514	PRJEB4639	1	9	1	Y	12526	12526	24.4663	179.797	7.34878	Clostridium difficile ERR17368 pCD-WTSI1
ERR347514	PRJEB4639	2	9	1	Y	6071	6071	24.4663	165.732	6.77388	ECE1
ERR347514	PRJEB4639	3	9	4		7184	6737	24.4663	226.049	9.23919	ECE4
ERR347518	PRJEB4639	1	6	5		4982	2609	30.8927	161.37	5.22356	ECE6
ERR347522	PRJEB4639	1	10	15		13305	4264	65.3617	422.528	6.46446	Clostridium difficile ERR17368 pCD-WTSI1
ERR347528	PRJEB4639	1	125	1	Y	1979	1979	38.3702	252.405	6.57817	ECE2
ERR347529	PRJEB4639	1	2	5		7047	6552	35.9427	279.588	7.77871	ECE6
ERR347531	PRJEB4639	1	16	12		13270	5894	45.3788	279.475	6.15872	Clostridium difficile ERR17368 pCD-WTSI1
ERR347533	PRJEB4639	1	8*	10		12412	6170	44.3892	225.932	5.08979	Clostridium difficile ERR17368 pCD-WTSI1
ERR347536	PRJEB4639	1	8	7		6878	2882	47.2485	231.881	4.90769	ECE6
ERR347542	PRJEB4639	1	43	9		13016	5864	55.9098	289.433	5.17678	Clostridium difficile ERR17368 pCD-WTSI1
ERR347542	PRJEB4639	2	43	4		4926	2764	55.9098	265.511	4.74892	ECE6
ERR347544	PRJEB4639	1	33	5		5549	2248	54.8894	299.529	5.45696	ECE6
ERR347544	PRJEB4639	2	33	13		12912	8344	54.8894	203.103	3.70023	Clostridium difficile ERR17368 pCD-WTSI1
ERR347545	PRJEB4639	1	2	2		6722	6558	37.3654	255.742	6.84435	ECE6
ERR347547	PRJEB4639	1	5	1		6633	6633	29.5649	123.575	4.17978	ECE6
ERR347548	PRJEB4639	1	2	3		6827	6552	25.1174	181.811	7.23844	ECE6
ERR347549	PRJEB4639	1	12	4		14712	12053	24.7053	202.354	8.19073	Clostridium difficile ERR17368 pCD-WTSI1
ERR347549	PRJEB4639	2	12	1		6734	6734	24.7053	125.282	5.07107	ECE6
ERR347549	PRJEB4639	3	12	1	Y	12526	12526	24.7053	162.986	6.59722	Clostridium difficile ERR17368 pCD-WTSI1
ERR347556	PRJEB4639	1	10	1	Y	6821	6821	24.8185	162.892	6.5633	ECE4
ERR347556	PRJEB4639	2	10	1		6734	6734	24.8185	177.642	7.15765	ECE6
ERR347556	PRJEB4639	3	10	1	Y	12526	12526	24.8185	182.896	7.36933	Clostridium difficile ERR17368 pCD-WTSI1
ERR347557	PRJEB4639	1	44	1	Y	4675	4675	24.5617	221.809	9.03068	ECE6
ERR347557	PRJEB4639	2	44	1	Y	12526	12526	24.5617	176.988	7.20586	Clostridium difficile ERR17368 pCD-WTSI1
ERR347557	PRJEB4639	3	44	1		6734	6734	24.5617	150.872	6.14258	ECE6
ERR347557	PRJEB4639	4	44	1	Y	6853	6853	24.5617	139.848	5.69374	ECE4
ERR347558	PRJEB4639	1	44	7		9222	6206	26.031	231.119	8.87862	singleton
ERR347558	PRJEB4639	2	44	1	Y	4675	4675	26.031	236.084	9.06936	ECE6
ERR347558	PRJEB4639	3	44	1	Y	6853	6853	26.031	135.953	5.22273	ECE4
ERR347558	PRJEB4639	4	44	1	Y	12526	12526	26.031	185.987	7.14484	Clostridium difficile ERR17368 pCD-WTSI1
ERR347562	PRJEB4639	1	2	7		7084	4492	43.165	298.258	6.90971	ECE6
ERR347565	PRJEB4639	1	16	6		12827	5950	40.1668	272.751	6.79045	Clostridium difficile ERR17368 pCD-WTSI1
ERR347566	PRJEB4639	1	44	1	Y	6853	6853	28.177	186.28	6.61107	ECE4
ERR347566	PRJEB4639	2	44	1	Y	4675	4675	28.177	344.434	12.2239	ECE6
ERR347566	PRJEB4639	3	44	1	Y	12526	12526	28.177	214.12	7.5991	Clostridium difficile ERR17368 pCD-WTSI1
ERR347600	PRJEB4640	1	10	2		6742	6568	21.0213	255.871	12.172	ECE6
ERR347600	PRJEB4640	2	10	1	Y	12526	12526	21.0213	187.349	8.91236	Clostridium difficile ERR17368 pCD-WTSI1
ERR347608	PRJEB4640	1	3	1	Y	12526	12526	20.7062	166.08	8.0208	Clostridium difficile ERR17368 pCD-WTSI1
ERR347618	PRJEB4640	1	3	15		13295	2422	29.1915	200.918	6.88276	Clostridium difficile ERR17368 pCD-WTSI1
ERR347726	PRJEB4640	1	14	13		13147	2196	37.1347	287.632	7.74565	Clostridium difficile ERR17368 pCD-WTSI1
ERR347732	PRJEB4640	1	10	1	Y	12526	12526	19.5951	157.925	8.0594	Clostridium difficile ERR17368 pCD-WTSI1
ERR347739	PRJEB4640	2	10	1	Y	12526	12526	19.0235	218.488	11.4852	Clostridium difficile ERR17368 pCD-WTSI1
ERR347790	PRJEB4640	1	10	1	Y	6853	6853	21.0109	155.975	7.42353	ECE4
ERR347790	PRJEB4640	2	10	1	Y	12526	12526	21.0109	126.904	6.0399	Clostridium difficile ERR17368 pCD-WTSI1
ERR347815	PRJEB4640	1	3	6		12890	6148	46.1355	170.037	3.68561	Clostridium difficile ERR17368 pCD-WTSI1
ERR347826	PRJEB4640	1	5	7		12837	8836	35.29	180.87	5.12524	Clostridium difficile ERR17368 pCD-WTSI1
ERR347827	PRJEB4640	1	3	7		12852	4770	36.4308	153.55	4.21484	Clostridium difficile ERR17368 pCD-WTSI1
ERR347890	PRJEB4640	1	10	10		13063	5800	26.5536	206.053	7.75988	Clostridium difficile ERR17368 pCD-WTSI1
ERR347896	PRJEB4640	1	10	5		12737	9513	20.0883	150.619	7.49784	Clostridium difficile ERR17368 pCD-WTSI1
ERR347912	PRJEB4640	1	42*	4		5536	5336	37.7182	77.4653	2.05379	coliphage phi-X174
ERR347913	PRJEB4640	1	42*	22		6235	1644	48.6837	99.2201	2.03805	coliphage phi-X174
ERR347920	PRJEB4640	1	10	2		6734	6564	13.848	164.144	11.8532	ECE6
ERR347920	PRJEB4640	2	10	1	Y	12526	12526	13.848	155.978	11.2636	Clostridium difficile ERR17368 pCD-WTSI1
ERR347921	PRJEB4640	1	10	6		12944	7004	22.8762	176.174	7.70122	Clostridium difficile ERR17368 pCD-WTSI1
ERR347925	PRJEB4640	1	10	5		12806	5224	30.4762	250.538	8.22077	Clostridium difficile ERR17368 pCD-WTSI1
ERR347956	PRJEB4638	1	1	3		41222	27410	29.1826	119.691	4.10146	Clostridium phage phiCD38-2
ERR347992	PRJEB4638	1	2*	6		6890	2471	41.1247	235.216	5.71958	ECE6
ERR347996	PRJEB4638	1	2	1	Y	6655	6655	22.5509	131.627	5.83687	ECE6
ERR347998	PRJEB4638	1	2	1	Y	4571	4571	21.9384	164.403	7.49384	ECE6
ERR348004	PRJEB4638	1	3	8		13033	6003	35.3193	161.746	4.57954	Clostridium difficile ERR17368 pCD-WTSI1
ERR348009	PRJEB4638	1	5	18		8074	3923	42.8363	243.995	5.696	ECE6
ERR348012	PRJEB4638	1	8	4		6908	6546	41.0935	246.983	6.01026	ECE6
ERR348013	PRJEB4638	1	8	6		10734	6761	39.2254	208.992	5.32798	Clostridium difficile ERR17368 pCD-WTSI1
ERR348013	PRJEB4638	2	8	5		9077	4502	39.2254	229.348	5.84692	ECE4
ERR348013	PRJEB4638	3	8	1	Y	6257	6257	39.2254	127.694	3.25538	ECE5
ERR348019	PRJEB4638	1	14	1	Y	4675	4675	19.5467	114.973	5.88197	ECE6
ERR348019	PRJEB4638	2	14	1	Y	12526	12526	19.5467	122.921	6.28857	Clostridium difficile ERR17368 pCD-WTSI1
ERR348025	PRJEB4638	1	34*	7		7010	2289	37.4583	192.652	5.14311	ECE6
ERR348025	PRJEB4638	2	34*	4		6044	3478	37.4583	149.735	3.99737	ECE5
ERR348029	PRJEB4638	2	41	1	Y	8554	8554	20.9245	125.169	5.98194	ECE4
ERR348029	PRJEB4638	3	41	1	Y	1979	1979	20.9245	148.881	7.11516	ECE2
ERR348032	PRJEB4638	1	49	4		41018	27146	19.2162	82.3183	4.28381	Clostridium phage phiCD38-2
ERR348032	PRJEB4638	2	49	1	Y	12488	12488	19.2162	115.009	5.98501	Clostridium difficile ERR17368 pCD-WTSI1
ERR348032	PRJEB4638	3	49	1		6734	6734	19.2162	110.831	5.76758	ECE6
ERR348033	PRJEB4638	1	55	2		6791	6686	35.9248	180.968	5.0374	ECE6
ERR348037	PRJEB4638	1	58	13		7436	2980	34.9805	174.495	4.98834	ECE4
ERR348044	PRJEB4638	1	67	15		42198	13308	19.2113	79.9503	4.16164	Clostridium phage phiCD38-2
ERR348044	PRJEB4638	3	67	8		131083	74248	19.2113	33.5199	1.7448	Clostridium difficile bacteriophage phi CD119
ERR348046	PRJEB4638	1	223	16		78489	32738	19.686	95.7364	4.86316	Clostridium phage phiCD38-2
ERR348049	PRJEB4638	3	1*	4		41274	17440	25.9683	112.507	4.33248	Clostridium phage phiCD38-2
ERR348086	PRJEB4638	1	2	4		6982	6559	37.4551	259.235	6.92121	ECE6
ERR348089	PRJEB4638	1	2	5		6979	6511	39.8849	228.027	5.71713	ECE6
ERR348091	PRJEB4638	1	1	2		40941	40672	21.9384	78.4572	3.57625	Clostridium phage phiCD38-2
ERR348091	PRJEB4638	2	1	1	Y	12525	12525	21.9384	149.599	6.81906	Clostridium difficile ERR17368 pCD-WTSI1
ERR348092	PRJEB4638	2	1	24		62136	15473	15.583	54.093	3.47129	Clostridium phage phiCD38-2
ERR348092	PRJEB4638	3	1	1		2816	2816	15.583	33.6752	2.16102	singleton
ERR348098	PRJEB4638	1	3	11		13309	7141	34.4626	161.032	4.67267	Clostridium difficile ERR17368 pCD-WTSI1
ERR348106	PRJEB4638	1	8	12		9497	3744	45.9045	236.723	5.15686	ECE4
ERR348106	PRJEB4638	2	8	5		10548	6973	45.9045	229.359	4.99643	Clostridium difficile ERR17368 pCD-WTSI1
ERR348106	PRJEB4638	3	8	1	Y	6257	6257	45.9045	149.202	3.25027	ECE5
ERR348109	PRJEB4638	1	10	12		13263	6288	43.3022	259.326	5.98876	Clostridium difficile ERR17368 pCD-WTSI1
ERR348110	PRJEB4638	1	10	1	Y	12526	12526	19.9106	108.84	5.46645	Clostridium difficile ERR17368 pCD-WTSI1
ERR348118	PRJEB4638	1	10	1	Y	12526	12526	16.6254	120.105	7.2242	Clostridium difficile ERR17368 pCD-WTSI1
ERR348118	PRJEB4638	2	10	1		6734	6734	16.6254	104.253	6.27072	ECE6
ERR348119	PRJEB4638	1	2	2		6836	6707	28.9471	199.175	6.88066	ECE6
ERR348125	PRJEB4638	1	49	1	Y	12488	12488	21.5589	118.175	5.48151	Clostridium difficile ERR17368 pCD-WTSI1
ERR348125	PRJEB4638	2	49	13		41829	13285	21.5589	91.9372	4.26446	Clostridium phage phiCD38-2
ERR348126	PRJEB4638	1	55	2		6778	5028	30.0576	147.215	4.89775	ECE6
ERR348130	PRJEB4638	1	58	22		8264	1976	38.616	185.473	4.80302	ECE4
ERR348130	PRJEB4638	2	58	6		12326	5146	38.616	157.381	4.07554	Clostridium difficile ERR17368 pCD-WTSI1
ERR425859	PRJEB4347	1	43	13		12875	3326	52.2493	213.335	4.08303	Clostridium difficile ERR17368 pCD-WTSI1
ERR425861	PRJEB4347	1	22	11		11603	3633	44.7542	259.887	5.80699	ECE6
ERR425872	PRJEB4347	1	374	12		7170	1588	48.6931	299.76	6.15611	ECE4
ERR425882	PRJEB4347	1	14	1	Y	12526	12526	21.5215	64.1427	2.9804	Clostridium difficile ERR17368 pCD-WTSI1
ERR425884	PRJEB4347	1	43*	14		13134	4563	42.4531	177.964	4.19201	Clostridium difficile ERR17368 pCD-WTSI1
ERR425884	PRJEB4347	2	43*	4		4926	2687	42.4531	285.063	6.71477	ECE6
ERR425885	PRJEB4347	1	5*	7		6545	1990	44.5686	180.413	4.04799	ECE5
ERR425890	PRJEB4347	1	6*	12		13057	3918	37.3851	199.611	5.33931	Clostridium difficile ERR17368 pCD-WTSI1
ERR425893	PRJEB4347	1	17	1		12535	12535	21.7283	115.706	5.32511	Clostridium difficile ERR17368 pCD-WTSI1
ERR425895	PRJEB4347	1	14	3		6743	3392	22.3891	115.519	5.15963	ECE6
ERR425895	PRJEB4347	2	14	1		12535	12535	22.3891	114.174	5.09956	Clostridium difficile ERR17368 pCD-WTSI1
ERR425895	PRJEB4347	3	14	1	Y	4675	4675	22.3891	160.88	7.18564	ECE6
ERR425895	PRJEB4347	4	14	1	Y	5819	5819	22.3891	110.957	4.95587	ECE5
ERR425898	PRJEB4347	1	8	1		6648	6648	26.4856	87.6636	3.30986	ECE6
ERR425905	PRJEB4347	1	2	1	Y	4675	4675	34.8384	170.97	4.90751	ECE6
ERR425908	PRJEB4347	1	44	1		12535	12535	20.905	93.4707	4.47121	Clostridium difficile ERR17368 pCD-WTSI1
ERR425908	PRJEB4347	2	44	1	Y	4675	4675	20.905	114.713	5.48734	ECE6
ERR425909	PRJEB4347	1	44	1	Y	12526	12526	23.5651	113.884	4.83274	Clostridium difficile ERR17368 pCD-WTSI1
ERR425912	PRJEB4347	1	8	2		14430	12286	28.8462	215.638	7.47544	Clostridium difficile ERR17368 pCD-WTSI1
ERR425912	PRJEB4347	2	8	1	Y	11777	11777	28.8462	134.403	4.6593	Clostridium difficile ERR17368 pCD-WTSI1
ERR425912	PRJEB4347	3	8	3		6742	4506	28.8462	144.208	4.9992	ECE6
ERR425917	PRJEB4347	1	5	4		4878	4336	49.6368	292.879	5.90044	ECE6
ERR425921	PRJEB4347	1	43*	8		6769	2064	52.8681	257.152	4.86404	ECE6
ERR425922	PRJEB4347	1	2	1		6558	6558	37.8422	216.703	5.72648	ECE6
ERR425932	PRJEB4347	1	6*	10		12930	5738	39.7377	185.598	4.67058	Clostridium difficile ERR17368 pCD-WTSI1
ERR425937	PRJEB4347	1	14	3		11391	4749	18.1657	147.816	8.13705	ECE6
ERR425937	PRJEB4347	2	14	1		12535	12535	18.1657	117.687	6.47853	Clostridium difficile ERR17368 pCD-WTSI1
ERR425938	PRJEB4347	1	49	1		12535	12535	21.5947	76.4146	3.53859	Clostridium difficile ERR17368 pCD-WTSI1
ERR425942	PRJEB4347	1	374	22		7741	2108	47.6902	286.052	5.99813	ECE4
ERR425942	PRJEB4347	2	374	14		12466	2478	47.6902	190.33	3.99097	Clostridium difficile ERR17368 pCD-WTSI1
ERR425950	PRJEB4347	1	58*	16		7620	1544	44.9409	253.872	5.64901	ECE4
ERR425950	PRJEB4347	2	58*	9		12262	4238	44.9409	177.715	3.9544	Clostridium difficile ERR17368 pCD-WTSI1
ERR425951	PRJEB4347	1	14	1	Y	4675	4675	27.2182	104.254	3.83029	ECE6
ERR425952	PRJEB4347	1	14	1	Y	12526	12526	29.4223	88.7376	3.016	Clostridium difficile ERR17368 pCD-WTSI1
ERR425954	PRJEB4347	1	43	7		12697	5178	42.012	175.846	4.18562	Clostridium difficile ERR17368 pCD-WTSI1
ERR425955	PRJEB4347	1	5	7		6470	4139	43.7846	177.849	4.06191	ECE5
ERR425957	PRJEB4347	1	5	4		4812	3454	44.8216	372.051	8.30069	ECE6
ERR425960	PRJEB4347	1	6	8		12824	5055	36.4991	198	5.42479	Clostridium difficile ERR17368 pCD-WTSI1
ERR425960	PRJEB4347	2	6	3		4762	2046	36.4991	329.105	9.0168	ECE6
ERR425962	PRJEB4347	1	56	1	Y	12525	12525	19.1759	76.1318	3.97018	Clostridium difficile ERR17368 pCD-WTSI1
ERR425963	PRJEB4347	1	17	1	Y	12526	12526	21.2757	113.321	5.32632	Clostridium difficile ERR17368 pCD-WTSI1
ERR425965	PRJEB4347	1	14	1		6564	6564	21.8992	113.66	5.19015	ECE6
ERR425965	PRJEB4347	2	14	1	Y	12526	12526	21.8992	111.552	5.09386	Clostridium difficile ERR17368 pCD-WTSI1
ERR425965	PRJEB4347	3	14	1	Y	5819	5819	21.8992	107.605	4.91362	ECE5
ERR425965	PRJEB4347	4	14	1	Y	4675	4675	21.8992	157.282	7.18208	ECE6
ERR425968	PRJEB4347	1	8	1		6648	6648	25.9727	87.6885	3.37618	ECE6
ERR425972	PRJEB4347	1	8	1		14424	14424	24.5333	170.391	6.94532	Clostridium difficile ERR17368 pCD-WTSI1
ERR425972	PRJEB4347	2	8	2		6732	6563	24.5333	127.011	5.17707	ECE6
ERR425972	PRJEB4347	3	8	1		11786	11786	24.5333	106.793	4.35297	Clostridium difficile ERR17368 pCD-WTSI1
ERR425977	PRJEB4347	1	8	6		11943	9375	44.688	138.889	3.10798	Clostridium difficile ERR17368 pCD-WTSI1
ERR425978	PRJEB4347	1	44	1	Y	4675	4675	20.4746	115.18	5.6255	ECE6
ERR425978	PRJEB4347	2	44	1		12532	12532	20.4746	89.5104	4.37178	Clostridium difficile ERR17368 pCD-WTSI1
ERR425981	PRJEB4347	1	8	11		12912	2820	43.8893	211.458	4.81798	Clostridium difficile ERR17368 pCD-WTSI1
ERR425982	PRJEB4347	1	8	2		6736	6565	27.8378	141.062	5.06727	ECE6
ERR425982	PRJEB4347	2	8	1		11786	11786	27.8378	133.062	4.77992	Clostridium difficile ERR17368 pCD-WTSI1
ERR425982	PRJEB4347	3	8	5		14711	6181	27.8378	209.49	7.52539	Clostridium difficile ERR17368 pCD-WTSI1
ERR425982	PRJEB4347	4	8	1	Y	46315	46315	27.8378	69.7753	2.50649	Clostridium difficile bacteriophage phi CD119
ERR425983	PRJEB4347	1	44	1	Y	4675	4675	22.0402	259.326	11.7661	ECE6
ERR425983	PRJEB4347	2	44	1		12535	12535	22.0402	145.172	6.58672	Clostridium difficile ERR17368 pCD-WTSI1
ERR425983	PRJEB4347	3	44	1	Y	6853	6853	22.0402	124.719	5.65871	ECE4
ERR425986	PRJEB4347	1	6	1	Y	12488	12488	28.1304	120.446	4.2817	Clostridium difficile ERR17368 pCD-WTSI1
ERR425987	PRJEB4347	1	5	3		4806	4557	48.7282	288.303	5.91654	ECE6
ERR425988	PRJEB4347	1	49	1	Y	12526	12526	23.7488	103.939	4.37662	Clostridium difficile ERR17368 pCD-WTSI1
ERR425991	PRJEB4347	1	43*	3		6601	3189	52.1882	257.849	4.94075	ECE6
ERR425992	PRJEB4347	1	2	2		6603	6442	37.2406	209.447	5.62415	ECE6
ERR467532	PRJEB5034	1	41	36		9778	1890	38.1645	665.09	17.4269	ECE4
ERR467533	PRJEB5034	1	2	8		7020	2064	19.1158	1304.32	68.2325	ECE6
ERR467548	PRJEB5034	1	8	6		14598	7611	19.5897	458.439	23.402	Clostridium difficile ERR17368 pCD-WTSI1
ERR467548	PRJEB5034	2	8	3		6579	3181	19.5897	1024.27	52.2862	ECE6
ERR467548	PRJEB5034	3	8	3		11798	7525	19.5897	431.13	22.008	Clostridium difficile ERR17368 pCD-WTSI1
ERR467554	PRJEB5034	1	1	2		40629	40360	20.618	54.01	2.61955	Clostridium phage phiCD38-2
ERR467556	PRJEB5034	1	1	3		40642	27550	17.8988	54.4314	3.04107	Clostridium phage phiCD38-2
ERR467557	PRJEB5034	1	1	2		40629	40360	19.9362	35.3238	1.77184	Clostridium phage phiCD38-2
ERR467560	PRJEB5034	1	1	2		40629	40360	15.6835	40.1503	2.56003	Clostridium phage phiCD38-2
ERR467561	PRJEB5034	1	1	2		40629	40360	17.1526	55.7606	3.25085	Clostridium phage phiCD38-2
ERR467564	PRJEB5034	1	1	4		40646	30034	18.5106	44.8327	2.422	Clostridium phage phiCD38-2
ERR467566	PRJEB5034	1	1	2		40629	40360	20.1007	57.1151	2.84144	Clostridium phage phiCD38-2
ERR467570	PRJEB5034	1	14	1	Y	12526	12526	17.7264	124.019	6.99633	Clostridium difficile ERR17368 pCD-WTSI1
ERR467571	PRJEB5034	1	14	1	Y	5819	5819	16.3555	99.6152	6.09063	ECE5
ERR467571	PRJEB5034	2	14	1	Y	12526	12526	16.3555	64.0983	3.91907	Clostridium difficile ERR17368 pCD-WTSI1
ERR467574	PRJEB5034	1	8	3		6743	3392	18.9051	228.297	12.0759	ECE6
ERR467575	PRJEB5034	1	14	4		11567	4749	13.801	126.819	9.18913	ECE6
ERR467575	PRJEB5034	2	14	2		40700	40423	13.801	31.4316	2.27748	Clostridium phage phiCD38-2
ERR467575	PRJEB5034	3	14	1	Y	12526	12526	13.801	90.4953	6.55714	Clostridium difficile ERR17368 pCD-WTSI1
ERR467576	PRJEB5034	1	1	3		40642	27550	17.9269	47.3974	2.64392	Clostridium phage phiCD38-2
ERR467577	PRJEB5034	1	1	2		40629	40360	19.8183	40.231	2.02999	Clostridium phage phiCD38-2
ERR467579	PRJEB5034	1	2	2		6564	5335	23.7764	351.629	14.789	ECE6
ERR467584	PRJEB5034	1	1	2		40629	40360	20.5715	39.9283	1.94095	Clostridium phage phiCD38-2
ERR467590	PRJEB5034	1	1	2		40629	40360	20.2441	40.8347	2.01711	Clostridium phage phiCD38-2
ERR467598	PRJEB5034	1	2	24		9044	2678	23.8246	1227.57	51.5253	ECE6
ERR467606	PRJEB5034	1	8	7		6787	3092	36.8591	270.552	7.34015	ECE6
ERR467608	PRJEB5034	1	2	4		6580	2477	22.0175	374.588	17.0132	ECE6
ERR467612	PRJEB5034	1	3	9		12771	4608	35.8315	209.504	5.84691	Clostridium difficile ERR17368 pCD-WTSI1
ERR467615	PRJEB5034	1	53	5		6763	1918	28.6044	276.562	9.66854	ECE6
ERR467615	PRJEB5034	2	53	23		14346	4391	28.6044	282.037	9.85993	ECE4
ERR467616	PRJEB5034	1	5	22		9798	3117	31.9959	278.164	8.69373	ECE4
ERR467616	PRJEB5034	2	5	4		4926	2418	31.9959	363.331	11.3555	ECE6
ERR467616	PRJEB5034	3	5	9		5044	1338	31.9959	323.954	10.1249	ECE5
ERR467618	PRJEB5034	1	2	1		6558	6558	23.6832	255.931	10.8064	ECE6
ERR467625	PRJEB5034	1	2	3		6786	4197	22.725	301.308	13.2589	ECE6
ERR496933	PRJEB4347	1	2	1		6626	6626	9.4528	145.564	15.399	ECE6
ERR498029	PRJEB5486	1	436	2		38389	37218	10.5423	64.2346	6.09305	Clostridium phage phiCD38-2
ERR498029	PRJEB5486	2	436	4		7050	3872	10.5423	447.375	42.4363	ECE1
ERR498029	PRJEB5486	3	436	1	Y	6651	6651	10.5423	113.349	10.7519	ECE5
ERR498030	PRJEB5486	1	436	2		38389	37218	12.3519	58.3891	4.72715	Clostridium phage phiCD38-2
ERR498030	PRJEB5486	2	436	2		6845	3872	12.3519	239.914	19.4233	ECE1
ERR498030	PRJEB5486	3	436	1	Y	6651	6651	12.3519	106.648	8.63421	ECE5
ERR498031	PRJEB5486	1	436	5		7278	2973	14.174	269.648	19.0241	ECE1
ERR498031	PRJEB5486	2	436	3		38399	30356	14.174	74.9077	5.28487	Clostridium phage phiCD38-2
ERR498031	PRJEB5486	3	436	1		6657	6657	14.174	128.289	9.05102	ECE5
ERR498032	PRJEB5486	1	436	1		6657	6657	19.1741	192.594	10.0445	ECE5
ERR498032	PRJEB5486	2	436	4		38403	26220	19.1741	118.46	6.17812	Clostridium phage phiCD38-2
ERR498032	PRJEB5486	3	436	2		6847	3873	19.1741	399.041	20.8115	ECE1
ERR498033	PRJEB5486	1	436	5		7125	3872	14.9597	304.292	20.3408	ECE1
ERR498033	PRJEB5486	2	436	3		38399	30356	14.9597	89.7308	5.99817	Clostridium phage phiCD38-2
ERR498033	PRJEB5486	3	436	1	Y	6651	6651	14.9597	148.049	9.8965	ECE5
ERR498034	PRJEB5486	1	436	2		38389	37218	14.3715	86.4827	6.01765	Clostridium phage phiCD38-2
ERR498034	PRJEB5486	2	436	4		7059	3873	14.3715	278.76	19.3967	ECE1
ERR498034	PRJEB5486	3	436	1	Y	6651	6651	14.3715	131.6	9.15702	ECE5
ERR498035	PRJEB5486	1	436	3		38397	30355	16.8656	123.663	7.33223	Clostridium phage phiCD38-2
ERR498035	PRJEB5486	2	436	6		7284	2804	16.8656	381.307	22.6085	ECE1
ERR498035	PRJEB5486	3	436	1	Y	6651	6651	16.8656	189.556	11.2392	ECE5
ERR498036	PRJEB5486	1	9	15		17042	4737	11.6968	339.989	29.0668	ECE4
ERR498036	PRJEB5486	2	9	3		6677	3556	11.6968	191.603	16.3808	ECE1
ERR498036	PRJEB5486	3	9	1	Y	12488	12488	11.6968	100.703	8.60948	Clostridium difficile ERR17368 pCD-WTSI1
ERR629091	PRJEB7326	1	54	14		6122	1544	61.476	251.975	4.09874	coliphage phi-X174
ERR629091	PRJEB7326	2	54	1	Y	7881	7881	61.476	261.234	4.24937	Clostridium difficile ERR17368 pCD-WTSI1
ERR658291	PRJEB2318	1	54	8		8158	2320	79.9766	544.253	6.80514	Clostridium difficile ERR17368 pCD-WTSI1
ERR658292	PRJEB2318	1	54	7		8112	3745	82.5061	453.97	5.50226	Clostridium difficile ERR17368 pCD-WTSI1
ERR658293	PRJEB2318	1	54	7		8105	4413	88.837	461.576	5.19577	Clostridium difficile ERR17368 pCD-WTSI1
ERR658296	PRJEB2318	1	54	7		8001	2572	69.3372	534.612	7.71032	Clostridium difficile ERR17368 pCD-WTSI1
ERR658297	PRJEB2318	1	54	8		8158	2320	78.6587	528.558	6.71964	Clostridium difficile ERR17368 pCD-WTSI1
ERR658298	PRJEB2318	1	54	7		8109	4461	77.503	462.354	5.96562	Clostridium difficile ERR17368 pCD-WTSI1
ERR658299	PRJEB2318	1	54	12		8199	2017	78.2202	689.974	8.82091	Clostridium difficile ERR17368 pCD-WTSI1
ERR658300	PRJEB2318	1	54	1	Y	7881	7881	47.7732	367.52	7.69301	Clostridium difficile ERR17368 pCD-WTSI1
ERR780328	PRJEB7830	1	7	4		7083	4989	28.6455	600.58	20.966	ECE4
ERR780328	PRJEB7830	2	7	4		12091	6678	28.6455	319.496	11.1534	Clostridium difficile ERR17368 pCD-WTSI1
ERR780339	PRJEB7830	1	12	8		27410	9970	29.4581	210.064	7.13093	Clostridium difficile ERR17368 pCD-WTSI1
ERR780340	PRJEB7830	1	12	5		14793	10728	28.0177	227.67	8.12594	Clostridium difficile ERR17368 pCD-WTSI1
ERR780340	PRJEB7830	2	12	4		12890	6601	28.0177	192.881	6.88425	Clostridium difficile ERR17368 pCD-WTSI1
ERR833661	PRJEB8943	1	49	5		5161	2073	24.74	244.235	9.87207	ECE6
ERR833661	PRJEB8943	2	49	5		12774	5030	24.74	237.451	9.59784	Clostridium difficile ERR17368 pCD-WTSI1
ERR833669	PRJEB8943	1	2	4		6681	3152	34.3658	276.027	8.03202	ECE6
ERR833670	PRJEB8943	1	2	7		7074	3158	35.3593	255.671	7.23066	ECE6
SRR1981616	PRJNA281633	1		126		17067	219	2.87169	8.16388	2.84288	coliphage phi-X174
SRR1981616	PRJNA281633	2		30		11507	1770	2.87169	14.2817	4.97325	singleton
SRR2047594	PRJNA278292	1		251		17549	122	4.91299	13.6045	2.76908	coliphage phi-X174
SRR2047605	PRJNA278292	1	2*	10		6918	2007	106.112	402.925	3.79717	ECE6
SRR2047615	PRJNA278292	1	43	54		9954	1080	120.944	338.662	2.80015	ECE6
SRR2047843	PRJNA278292	1	43*	43		14529	1391	100.668	224.364	2.22875	Clostridium difficile ERR17368 pCD-WTSI1
SRR2047843	PRJNA278292	2	43*	30		6097	850	100.668	277.625	2.75783	ECE6
SRR2048060	PRJNA278292	1	53	25		8127	1481	104.596	287.68	2.75038	ECE6
SRR2048060	PRJNA278292	2	53	28		12130	1882	104.596	271.233	2.59313	ECE5
SRR2048061	PRJNA278292	1	53	9		6915	2007	143.371	403.382	2.81356	ECE6
SRR2048061	PRJNA278292	2	53	14		11245	3662	143.371	362.71	2.52987	ECE4
SRR2751307	PRJNA277962	1		13		6395	2635	4.74327	25.696	5.41737	coliphage phi-X174
SRR2915774	PRJNA296517	4	8*	157		32527	1437	36.7812	140.109	3.80925	Clostridium difficile ERR17368 pCD-WTSI1
SRR2915774	PRJNA296517	6	8*	44		9402	604	36.7812	197.619	5.37283	ECE6
SRR3115464	PRJNA309189	1	3	38		14864	1577	24.8527	164.573	6.62195	Clostridium difficile ERR17368 pCD-WTSI1
SRR3115466	PRJNA309189	1	42	172		64015	1447	31.3657	152.983	4.87741	Clostridium phage phiCD38-2
SRR3115467	PRJNA309189	1	42	121		55679	2345	30.7207	172.177	5.60458	Clostridium phage phiCD38-2
SRR3115478	PRJNA309189	1	28	1	Y	8026	8026	12.4091	178.684	14.3994	Clostridium difficile ERR17368 pCD-WTSI1
SRR3115479	PRJNA309189	1	28	107		39094	554	16.669	33.2625	1.99546	Clostridium difficile ERR17368 pCD-WTSI1
SRR3115482	PRJNA309189	1	2	5		32654	28300	11.4893	78.748	6.85404	Clostridium phage phiCD38-2
SRR3115491	PRJNA309189	1	2	5		7221	3256	21.4573	327.357	15.2562	ECE6
SRR3115492	PRJNA309189	1	15	51		16705	1357	26.3133	106.41	4.04395	Clostridium difficile ERR17368 pCD-WTSI1
SRR3115498	PRJNA309189	1	2	10		9232	3715	32.1927	194.386	6.03819	Clostridium difficile ERR17368 pCD-WTSI1
SRR3115498	PRJNA309189	2	2	9		6475	2414	32.1927	192.156	5.96894	ECE6
SRR3115500	PRJNA309189	1	3	63		20848	861	13.0697	86.0034	6.58035	Clostridium difficile ERR17368 pCD-WTSI1
SRR3115506	PRJNA309189	1	31	3		5396	4674	13.9875	339.583	24.2776	ECE6
SRR3242066	PRJNA314038	1		78		13929	525	12.6076	25.5029	2.02283	coliphage phi-X174
SRR3242070	PRJNA314038	1		80		14224	404	12.8835	23.0189	1.7867	coliphage phi-X174
SRR4125186	PRJNA231221	1	102*	21		13687	2893	131.896	625.616	4.74325	Clostridium difficile ERR17368 pCD-WTSI1
SRR4156241	PRJNA314038	1	53*	44		13990	883	26.8867	124.543	4.63213	ECE6
SRR4156241	PRJNA314038	2	53*	69		22898	1030	26.8867	110.376	4.10523	ECE4
SRR4156241	PRJNA314038	3	53*	23		9599	1682	26.8867	40.487	1.50584	coliphage phi-X174
SRR4156242	PRJNA314038	1	3*	11		7380	3993	23.658	47.0108	1.9871	coliphage phi-X174
SRR4156243	PRJNA314038	1	43	1		6668	6668	13.6123	132.242	9.7149	ECE6
SRR4156243	PRJNA314038	2	43	1	Y	5386	5386	13.6123	29.4345	2.16235	coliphage phi-X174
SRR4156243	PRJNA314038	3	43	1	Y	12488	12488	13.6123	96.7988	7.11114	Clostridium difficile ERR17368 pCD-WTSI1
SRR4156248	PRJNA314038	1	1	8		7055	4293	26.7045	57.3212	2.1465	coliphage phi-X174
SRR4156250	PRJNA314038	1	1	3		6027	5385	21.754	40.4911	1.86132	coliphage phi-X174
SRR4156254	PRJNA314038	1	1	55		51429	5129	20.5635	109.692	5.33429	Clostridium phage phiCD38-2
SRR4156261	PRJNA314038	1	2	4		7655	5384	16.2555	173.644	10.6822	ECE6
SRR4156266	PRJNA314038	1	8	10		33903	12749	34.5907	189.702	5.48418	Clostridium phage phiCD38-2
SRR4156266	PRJNA314038	2	8	12		9288	2272	34.5907	353.589	10.2221	ECE6
SRR4156273	PRJNA314038	1	43	1	Y	4675	4675	20.4155	322.391	15.7915	ECE6
SRR4156273	PRJNA314038	2	43	1	Y	12488	12488	20.4155	128.828	6.31033	Clostridium difficile ERR17368 pCD-WTSI1
SRR4156278	PRJNA314038	1	11	37		15020	1947	25.1622	173.381	6.89053	Clostridium difficile ERR17368 pCD-WTSI1
SRR4156283	PRJNA314038	1	53*	49		14914	857	24.1904	117.456	4.85546	ECE6
SRR4156286	PRJNA314038	1	42	12		7790	2688	26.3956	55.6311	2.10759	coliphage phi-X174
SRR4156287	PRJNA314038	1	42	1		31906	31906	15.6288	116.108	7.42909	Clostridium phage phiCD38-2
SRR4156287	PRJNA314038	2	42	1	Y	5386	5386	15.6288	40.599	2.5977	coliphage phi-X174
SRR5410498	PRJNA381384	1	11	26		12298	814	11.9282	218.827	18.3454	singleton
SRR5410580	PRJNA381384	1	11*	32		10547	737	15.8944	31.5939	1.98774	singleton
SRR593187	PRJNA85761	1	10	11		7232	2297	83.3888	1053.93	12.6387	ECE1
SRR593187	PRJNA85761	2	10	21		13849	2123	83.3888	1125.25	13.494	Clostridium difficile ERR17368 pCD-WTSI1
SRR593197	PRJNA85777	2	42*	6		5237	3468	103.596	463.004	4.46934	ECE6
SRR593208	PRJNA85701	1	42	6		6741	2064	98.0779	1080.87	11.0205	ECE6
SRR593212	PRJNA85711	1	55	49		9209	929	143.403	1084.01	7.5592	ECE6
SRR593302	PRJNA85981	1	8	4		6976	6553	64.4966	857.008	13.2877	ECE6
SRR593314	PRJNA86005	1	2	2		6708	6559	61.1841	712.297	11.6419	ECE6
SRR593317	PRJNA86007	1	29	7		128957	49027	53.7588	108.295	2.01446	singleton
SRR593372	PRJNA86021	1	58	14		13254	3794	133.28	503.916	3.78089	Clostridium difficile ERR17368 pCD-WTSI1
SRR593375	PRJNA86023	1	4	9		7617	4510	67.9332	735.188	10.8222	ECE6
SRR593375	PRJNA86023	2	4	5		12904	9213	67.9332	444.394	6.54164	Clostridium difficile ERR17368 pCD-WTSI1
SRR593377	PRJNA86027	1	31	1		6553	6553	65.3801	442.468	6.76762	ECE6
SRR593382	PRJNA86039	1	14	29		16158	3882	93.4394	662.46	7.08973	Clostridium difficile ERR17368 pCD-WTSI1
SRR593382	PRJNA86039	2	14	28		6590	592	93.4394	1699.6	18.1894	ECE6
SRR593384	PRJNA86043	1	10	9		13278	4144	78.9056	808.532	10.2468	Clostridium difficile ERR17368 pCD-WTSI1
SRR593392	PRJNA86057	1	2	3		6866	6568	67.6691	528.308	7.80722	ECE6
SRR593452	PRJNA85925	1	8	6		6991	3170	75.844	521.374	6.8743	ECE6
SRR5945685	PRJNA398796	1	1	1	Y	5386	5386	22.192	84.2557	3.79667	coliphage phi-X174
SRR5945686	PRJNA398796	1	1	1	Y	5386	5386	22.8898	71.1719	3.10933	coliphage phi-X174
SRR5945688	PRJNA398796	1	1	1	Y	5386	5386	24.2764	80.5071	3.31626	coliphage phi-X174
SRR776456	PRJNA85681	1	58	2		38831	37660	23.7754	107.429	4.51849	Clostridium phage phiCD38-2
SRR776469	PRJNA85903	1	10	8		13046	5371	51.7141	544.126	10.5218	Clostridium difficile ERR17368 pCD-WTSI1
SRR776469	PRJNA85903	2	10	3		6579	3181	51.7141	377.979	7.30901	ECE6
SRR776470	PRJNA85903	1	10	5		7039	5201	35.1071	254.871	7.25981	ECE6
SRR776470	PRJNA85903	2	10	7		12973	7483	35.1071	375.891	10.707	Clostridium difficile ERR17368 pCD-WTSI1

## Sheet: supplementary_table_3
Supplementary Table 3. Plasmid distribution per sequence type (numerical depiction of Figure 2).
* indicates a close match to a known MLST type according to MLSTcheck
MLST type	Total samples	0 ECEs	1 ECE	2 ECEs	3 ECEs	4 ECEs	5 ECEs	6 ECEs
1	797	757	36	3	0	1	0	0
2	152	73	71	7	1	0	0	0
3	101	73	25	3	0	0	0	0
4	9	2	6	1	0	0	0	0
5	39	24	12	2	1	0	0	0
6	61	48	10	2	1	0	0	0
7	45	13	18	10	4	0	0	0
8	122	42	37	12	20	7	3	1
9	15	1	1	2	10	1	0	0
10	42	5	24	10	3	0	0	0
11	308	306	2	0	0	0	0	0
12	7	1	1	2	2	1	0	0
13	17	12	3	2	0	0	0	0
14	34	5	11	14	2	2	0	0
15	59	56	3	0	0	0	0	0
16	16	5	7	3	1	0	0	0
17	15	9	6	0	0	0	0	0
18	9	5	2	1	0	1	0	0
21	4	4	0	0	0	0	0	0
22	3	1	2	0	0	0	0	0
26	34	33	1	0	0	0	0	0
27	1	1	0	0	0	0	0	0
28	4	2	2	0	0	0	0	0
29	13	11	2	0	0	0	0	0
31	2	0	2	0	0	0	0	0
32	1	1	0	0	0	0	0	0
33	5	1	1	3	0	0	0	0
34	15	15	0	0	0	0	0	0
35	23	23	0	0	0	0	0	0
36	3	1	1	1	0	0	0	0
37	441	437	3	1	0	0	0	0
39	6	5	1	0	0	0	0	0
41	3	1	1	1	0	0	0	0
42	46	40	5	1	0	0	0	0
43	11	3	4	2	2	0	0	0
44	36	5	7	7	10	7	0	0
45	5	1	3	0	1	0	0	0
46	12	5	4	3	0	0	0	0
47	1	1	0	0	0	0	0	0
48	14	11	1	2	0	0	0	0
49	19	4	10	4	1	0	0	0
51	1	0	1	0	0	0	0	0
53	9	2	1	4	2	0	0	0
54	47	38	8	1	0	0	0	0
55	27	23	4	0	0	0	0	0
56	4	0	2	2	0	0	0	0
58	13	5	5	3	0	0	0	0
59	1	1	0	0	0	0	0	0
60	1	0	1	0	0	0	0	0
61	2	2	0	0	0	0	0	0
62	1	1	0	0	0	0	0	0
63	17	17	0	0	0	0	0	0
66	3	3	0	0	0	0	0	0
67	9	6	1	2	0	0	0	0
72	1	0	0	1	0	0	0	0
73	1	0	0	1	0	0	0	0
75	1	0	1	0	0	0	0	0
80	1	1	0	0	0	0	0	0
81	4	4	0	0	0	0	0	0
83	3	3	0	0	0	0	0	0
86	1	1	0	0	0	0	0	0
88	1	1	0	0	0	0	0	0
90	2	1	1	0	0	0	0	0
92	2	2	0	0	0	0	0	0
96	1	0	1	0	0	0	0	0
97	2	2	0	0	0	0	0	0
103	6	6	0	0	0	0	0	0
107	2	1	1	0	0	0	0	0
109	2	2	0	0	0	0	0	0
110	6	6	0	0	0	0	0	0
112	1	1	0	0	0	0	0	0
113	1	1	0	0	0	0	0	0
114	2	2	0	0	0	0	0	0
117	1	0	1	0	0	0	0	0
122	1	1	0	0	0	0	0	0
123	2	2	0	0	0	0	0	0
125	2	0	2	0	0	0	0	0
139	1	1	0	0	0	0	0	0
150	1	1	0	0	0	0	0	0
159	1	0	1	0	0	0	0	0
161	4	4	0	0	0	0	0	0
164	4	4	0	0	0	0	0	0
167	1	0	1	0	0	0	0	0
168	2	0	1	1	0	0	0	0
177	1	1	0	0	0	0	0	0
179	1	0	0	1	0	0	0	0
205	2	2	0	0	0	0	0	0
207	1	1	0	0	0	0	0	0
223	1	0	1	0	0	0	0	0
238	1	1	0	0	0	0	0	0
239	5	5	0	0	0	0	0	0
243	4	3	1	0	0	0	0	0
248	2	2	0	0	0	0	0	0
250	1	1	0	0	0	0	0	0
254	1	0	0	1	0	0	0	0
255	1	1	0	0	0	0	0	0
258	2	2	0	0	0	0	0	0
280	2	0	2	0	0	0	0	0
371	1	1	0	0	0	0	0	0
374	2	0	1	1	0	0	0	0
436	7	0	0	0	7	0	0	0
1*	555	539	16	0	0	0	0	0
10*	16	11	4	0	1	0	0	0
102*	2	0	1	1	0	0	0	0
109*	2	2	0	0	0	0	0	0
11*	169	167	2	0	0	0	0	0
110*	1	1	0	0	0	0	0	0
114*	1	1	0	0	0	0	0	0
12*	3	3	0	0	0	0	0	0
13*	7	7	0	0	0	0	0	0
130*	2	2	0	0	0	0	0	0
14*	22	18	2	2	0	0	0	0
15*	5	5	0	0	0	0	0	0
16*	9	8	1	0	0	0	0	0
161*	1	1	0	0	0	0	0	0
162*	1	1	0	0	0	0	0	0
167*	2	2	0	0	0	0	0	0
17*	2	2	0	0	0	0	0	0
170*	1	1	0	0	0	0	0	0
177*	1	1	0	0	0	0	0	0
18*	2	1	1	0	0	0	0	0
184*	1	1	0	0	0	0	0	0
188*	1	1	0	0	0	0	0	0
2*	150	140	9	1	0	0	0	0
20*	1	1	0	0	0	0	0	0
21*	2	1	0	1	0	0	0	0
22*	1	0	1	0	0	0	0	0
221*	1	1	0	0	0	0	0	0
223*	1	0	0	0	0	1	0	0
23*	4	4	0	0	0	0	0	0
252*	1	1	0	0	0	0	0	0
254*	1	1	0	0	0	0	0	0
26*	2	0	1	0	1	0	0	0
262*	1	0	0	1	0	0	0	0
266*	1	1	0	0	0	0	0	0
27*	1	1	0	0	0	0	0	0
270*	1	1	0	0	0	0	0	0
29*	1	1	0	0	0	0	0	0
3*	82	77	5	0	0	0	0	0
30*	5	5	0	0	0	0	0	0
31*	1	1	0	0	0	0	0	0
32*	1	1	0	0	0	0	0	0
33*	5	5	0	0	0	0	0	0
336*	2	1	0	1	0	0	0	0
34*	7	6	0	1	0	0	0	0
35*	4	4	0	0	0	0	0	0
36*	13	13	0	0	0	0	0	0
361*	2	2	0	0	0	0	0	0
37*	145	144	1	0	0	0	0	0
371*	2	1	0	0	0	1	0	0
4*	56	56	0	0	0	0	0	0
40*	1	1	0	0	0	0	0	0
41*	4	4	0	0	0	0	0	0
42*	24	21	3	0	0	0	0	0
43*	13	8	2	2	1	0	0	0
44*	15	10	2	1	1	1	0	0
449*	1	1	0	0	0	0	0	0
45*	3	3	0	0	0	0	0	0
46*	5	5	0	0	0	0	0	0
48*	2	2	0	0	0	0	0	0
49*	7	7	0	0	0	0	0	0
5*	36	33	3	0	0	0	0	0
51*	1	0	0	1	0	0	0	0
52*	7	7	0	0	0	0	0	0
53*	3	1	1	0	1	0	0	0
54*	22	21	1	0	0	0	0	0
55*	10	9	1	0	0	0	0	0
56*	1	0	1	0	0	0	0	0
58*	14	13	0	1	0	0	0	0
59*	1	1	0	0	0	0	0	0
6*	53	46	6	1	0	0	0	0
62*	1	1	0	0	0	0	0	0
63*	7	7	0	0	0	0	0	0
66*	3	3	0	0	0	0	0	0
67*	1	0	0	0	1	0	0	0
7*	21	20	1	0	0	0	0	0
71*	1	1	0	0	0	0	0	0
72*	1	0	1	0	0	0	0	0
74*	1	1	0	0	0	0	0	0
75*	1	0	0	1	0	0	0	0
8*	61	47	10	3	1	0	0	0
81*	3	3	0	0	0	0	0	0
82*	1	1	0	0	0	0	0	0
87*	1	1	0	0	0	0	0	0
89*	1	1	0	0	0	0	0	0
9*	13	12	0	1	0	0	0	0
95*	1	1	0	0	0	0	0	0
97*	1	1	0	0	0	0	0	0
none predicted	914	900	12	1	1	0	0	0
